# Supplementary material for: The Articulation of Sauropod Necks: Methodology and Mythology
Source: PLoS One. 2013 Oct 30;8(10):e78572. doi: 10.1371/journal.pone.0078572 (PMC3812995; doi:10.1371/journal.pone.0078572)
Supplement: File S1 — (ZIP) [file pone.0078572.s003.zip]

Archive with 1 entries (1 files):
- Apatosaurus_cervical_column.obj
