# Supplementary material for: The Articulation of Sauropod Necks: Methodology and Mythology
Source: PLoS One. 2013 Oct 30;8(10):e78572. doi: 10.1371/journal.pone.0078572 (PMC3812995; doi:10.1371/journal.pone.0078572)
Supplement: File S1 — (ZIP) [file pone.0078572.s003.zip › Apatosaurus_cervical_column.obj]

# This file uses centimeters as units for non-parametric coordinates.

mtllib Apatosaurus_cervical_column.mtl
g default
v -4.512134 -53.076926 559.304814
v -3.946274 -52.768610 559.812192
v -4.307349 -53.049458 559.178866
v -5.010050 -53.390714 558.653439
v -3.160401 -52.154702 560.499371
v -3.369291 -52.378299 559.991283
v -3.659861 -52.614113 559.213515
v -4.787670 -53.337968 558.246420
v -5.679576 -53.758778 557.625849
v -1.553160 -50.506472 562.149235
v -1.541678 -50.893662 562.006388
v -2.383911 -51.545459 560.944366
v -2.338982 -51.314691 561.231587
v -1.529840 -51.167693 561.661277
v -2.498050 -51.793732 560.388695
v -1.177701 -52.024193 560.450038
v -2.579378 -52.886697 558.743434
v -2.566465 -52.155053 559.659973
v -1.441452 -51.474791 561.164792
v -4.087982 -53.655282 557.247016
v -3.923079 -52.974217 558.266174
v -6.813915 -54.684256 555.198715
v -4.529593 -52.881657 559.421277
v -3.799412 -52.448333 560.108065
v -4.399475 -52.361692 559.650449
v -3.672131 -51.950345 560.267291
v -3.187122 -51.634374 560.641448
v -3.120384 -51.881383 560.675946
v -3.605398 -50.698929 560.659170
v -3.018527 -50.441660 560.775194
v -3.377050 -51.193947 560.487973
v -4.055921 -51.539214 560.027497
v -2.479726 -50.331619 561.120020
v -2.842730 -51.026596 560.872010
v -2.499203 -51.110517 561.154852
v -2.009641 -50.371014 561.563730
v -2.367969 -77.988883 552.171392
v -1.287494 -78.728205 551.887527
v -1.403502 -78.967438 553.927036
v -2.528658 -78.190104 554.108679
v 0.027456 -78.901876 551.924467
v 0.027456 -79.200774 553.894483
v 0.027456 -78.827771 557.668659
v -1.344626 -78.592941 557.706167
v -2.353386 -77.789252 557.827898
v -2.023442 -49.825569 562.923758
v -2.036557 -50.029055 563.399587
v -1.786808 -49.987823 563.740878
v -1.804165 -49.768612 563.139553
v -2.014862 -50.283480 563.964549
v -1.802552 -50.290644 564.311451
v -1.607050 -50.270985 564.487941
v -1.570160 -50.030201 564.051417
v -1.599625 -49.818126 563.496426
v -1.262346 -78.042397 561.557037
v -2.172228 -77.175569 561.691986
v 0.027456 -78.281947 561.569961
v 0.027485 -77.999787 565.897555
v -0.878121 -77.932986 565.139977
v -0.674507 -78.019740 563.415295
v 0.027456 -78.075620 563.520562
v -1.456762 -77.763303 564.952839
v -1.294727 -77.837570 563.344292
v -0.641803 -78.226263 561.556311
v -2.304035 -76.905883 565.648973
v -2.170120 -76.946783 563.577938
v -1.804313 -77.500133 563.437092
v -1.929963 -77.468544 565.119782
v -1.786684 -77.703563 561.614779
v -2.880962 -74.478604 558.323010
v -2.767166 -76.342758 558.040755
v -2.507420 -75.525960 561.811690
v -2.646717 -73.388990 562.038656
v -2.404626 -75.912079 565.286717
v -2.365655 -76.135843 563.579457
v -2.481377 -74.868354 565.225923
v -2.466722 -75.145218 563.594613
v -2.395858 -76.437191 561.748240
v -2.763159 -72.394478 565.822336
v -2.655129 -72.859685 563.881643
v -2.547675 -74.036212 563.716575
v -2.576122 -73.730298 565.383816
v -2.572504 -74.493478 561.914800
v -2.949132 -73.478478 558.452528
v -3.165822 -74.000767 556.793136
v -3.121597 -74.914194 556.562728
v -3.044900 -72.455188 558.417284
v -3.227980 -73.133171 556.837656
v -3.395317 -73.609465 555.790535
v -3.407817 -74.301324 555.413536
v -3.384836 -75.172960 555.003534
v -3.117158 -69.984653 557.172874
v -3.414955 -71.732185 555.750204
v -3.329881 -72.361974 556.463270
v -3.148705 -71.386388 558.061031
v -3.648332 -72.877673 554.580341
v -3.523926 -73.312361 555.239438
v -3.642158 -74.890654 552.947130
v -3.596430 -75.183685 553.763563
v -3.617459 -74.245392 554.369825
v -3.753192 -73.872882 553.634104
v -0.846833 -54.416384 566.576589
v -0.832523 -52.675034 565.988369
v -1.283492 -53.004711 566.282896
v -1.541163 -54.331137 566.473524
v -0.887361 -52.032142 565.828240
v -1.237034 -52.340622 566.165919
v -1.575654 -52.530359 566.216140
v -1.776239 -53.044826 566.231795
v -2.123947 -54.185448 566.246479
v -1.136181 -51.556982 565.701137
v -1.490764 -51.858786 565.977072
v -1.343915 -52.033108 566.078510
v -1.003881 -51.728409 565.758360
v -1.950050 -52.137397 565.964372
v -1.760055 -52.346393 566.128132
v -3.201740 -52.996259 565.033839
v -2.658210 -53.835715 565.862869
v -2.201193 -52.846212 566.009265
v -2.487877 -52.476726 565.695845
v -7.718953 -81.468797 570.791012
v -7.602894 -81.798782 570.433751
v -6.961045 -81.408069 571.922120
v -7.114062 -81.158482 572.367409
v -7.624756 -82.092708 569.687411
v -6.902282 -81.582014 571.094466
v -6.034355 -80.904866 572.172180
v -6.563763 -80.938567 572.830052
v -6.797281 -80.778157 573.266736
v -2.892785 -73.580713 570.862534
v -2.810789 -73.014018 568.448376
v -2.634058 -74.769161 567.932090
v -2.861286 -75.197536 570.354464
v -2.629452 -73.707709 566.811265
v -2.780582 -72.762618 567.235190
v -2.542330 -74.746260 566.653132
v -2.702516 -73.838129 568.079913
v -2.523602 -76.653767 567.203292
v -2.498576 -75.753347 566.751783
v -2.636426 -76.579636 568.419355
v -2.606555 -75.709081 568.028622
v -2.795555 -76.810414 570.644940
v -3.139266 -75.785697 575.863300
v -3.081875 -75.071141 574.562745
v -3.183115 -75.901036 574.213132
v -3.218820 -76.555041 575.227633
v -3.014492 -74.499797 573.367246
v -3.097435 -75.312531 573.029096
v -3.099043 -76.120838 572.862221
v -3.175405 -76.685641 574.032135
v -3.189973 -77.247009 575.015789
v -2.972314 -77.535888 572.914218
v -2.812701 -78.707185 575.101095
v -3.069329 -77.956916 575.014121
v -3.097215 -77.433967 574.011713
v -2.980373 -78.063272 574.022010
v -3.048299 -76.884443 572.844405
v -1.658277 -74.106160 577.474221
v -0.800014 -73.132306 577.994003
v -0.787024 -71.525693 577.082398
v -1.572342 -72.928189 577.215718
v 0.027456 -72.639823 578.236337
v 0.027456 -70.694048 576.800294
v 0.027471 -67.148853 573.969070
v -0.477715 -68.884740 575.314202
v -0.395908 -69.826682 576.117663
v 0.027456 -69.366795 575.800140
v -0.866168 -69.919172 576.101691
v -0.801538 -70.654284 576.627688
v -0.382068 -70.942447 576.897090
v -1.667278 -71.653419 576.818974
v -1.582478 -72.315507 577.163711
v -1.193597 -71.500023 577.018137
v -1.242256 -70.804910 576.646840
v -1.183765 -72.226236 577.214547
v -2.203936 -79.154023 577.382892
v -2.503302 -79.033504 576.386067
v -1.395774 -79.770141 576.508601
v -1.161291 -79.902383 577.540947
v -2.285796 -79.354006 575.487106
v -2.159513 -79.390647 575.991907
v -2.659756 -78.906946 575.861255
v -1.670765 -79.729006 575.579362
v -1.519840 -79.736001 576.048070
v -2.008601 -79.458734 576.472830
v 0.027479 -79.978643 575.170304
v 0.027456 -80.025807 576.488514
v 0.027456 -80.138427 577.546658
v -2.624061 -78.572330 577.182268
v -2.733288 -78.561275 576.684792
v -2.352819 -79.096995 576.856170
v -2.948353 -77.860683 576.873561
v -2.997871 -77.947909 576.401026
v -3.016210 -78.081046 576.134872
v -2.845310 -78.522025 576.255977
v -3.161124 -77.275935 575.938603
v -3.148993 -77.012338 576.442061
v -3.124527 -77.743440 575.724974
v -2.971892 -78.321132 575.741451
v -0.783838 -74.266619 579.248718
v 0.027456 -73.966202 579.516972
v -1.680408 -74.913416 578.670087
v -1.672783 -75.350130 579.541465
v -0.920364 -75.118019 579.849027
v 0.027456 -74.974327 579.850784
v -3.807642 -79.082208 570.412961
v -2.823985 -78.620713 569.340193
v -2.742233 -78.727286 569.970727
v -3.581838 -79.152372 570.679857
v -1.964082 -78.318451 568.319206
v -1.850198 -78.383304 569.113050
v -1.724688 -78.413826 569.966059
v -2.571612 -78.765321 570.589350
v -3.374594 -79.185346 571.113804
v 0.027456 -78.054526 567.860470
v -0.927755 -78.145746 568.288725
v -1.078172 -78.103195 567.217564
v 0.027456 -78.081032 569.182990
v -0.854072 -78.171450 569.419809
v 0.027456 -78.346831 571.335631
v -1.494018 -78.661908 571.639660
v -3.033299 -79.359538 572.125977
v -3.173153 -78.492249 569.391279
v -2.689063 -78.349717 568.568438
v -2.790433 -78.005503 568.347685
v -2.457393 -78.013976 567.664863
v -2.103301 -78.010771 567.198582
v -2.052041 -78.169428 567.649380
v -2.172630 -77.686322 566.531875
v -2.493727 -77.502470 567.155439
v -1.781142 -77.856591 566.293001
v -1.405256 -78.004273 566.535606
v -2.931960 -77.955601 569.990045
v -2.823369 -78.061705 571.730676
v -2.671434 -77.375686 568.096299
v -2.932833 -77.975429 569.137011
v -2.741752 -77.324531 569.120616
v -3.781262 -78.970239 570.859316
v -3.300317 -78.507147 570.106759
v -3.619553 -78.922154 571.483282
v -3.217251 -78.493041 570.842879
v -3.162436 -79.131217 573.226813
v -2.914248 -78.597374 572.471837
v -3.065180 -78.524081 571.656681
v -3.407935 -78.947348 572.244776
v -2.873706 -77.981734 570.869369
v -2.110763 -79.792956 574.618027
v -1.510820 -79.969001 574.208058
v -2.714383 -78.950153 574.621973
v -2.353958 -79.407683 574.997698
v -2.692520 -79.072592 574.198003
v -2.441533 -79.475076 574.528988
v -1.866566 -79.754721 575.092945
v -2.935830 -79.525670 573.765386
v -2.617055 -79.508733 574.090703
v -2.779920 -79.110528 573.734158
v -2.791718 -79.821035 573.882230
v -2.409224 -79.819640 574.196618
v -2.714938 -80.066932 573.630423
v -1.367277 -79.375910 573.109221
v -2.809473 -79.781974 573.008291
v 0.027456 -79.168992 573.215113
v -6.403683 -80.521085 570.161110
v -5.681949 -80.107828 570.739453
v -5.774512 -80.312470 570.520048
v -6.286534 -80.715072 570.041436
v -5.124288 -79.806834 570.938454
v -5.319032 -80.020012 570.741274
v -5.464777 -80.194342 570.657264
v -5.785515 -80.445322 570.463541
v -6.223284 -80.824032 570.050214
v -4.557846 -79.655737 570.830128
v -4.916413 -79.804865 570.795007
v -4.572491 -79.511053 570.892360
v -5.105531 -80.098718 570.863867
v -5.298893 -80.140680 570.723636
v -6.141333 -80.983961 570.253078
v -6.181268 -80.915616 570.102594
v -5.719383 -80.505299 570.513568
v -5.622149 -80.533544 570.672133
v -4.804958 -80.103940 571.476362
v -6.039487 -81.019370 570.998843
v -4.307306 -79.620534 571.051628
v -4.117102 -79.637943 571.409853
v -4.940917 -80.090584 571.122869
v -4.577685 -80.126740 572.290516
v -3.964404 -79.191256 572.386082
v -3.917269 -79.206892 572.945533
v -4.145289 -79.229830 571.769673
v -4.727123 -79.443726 571.787545
v -4.586209 -79.328616 572.287836
v -4.554286 -79.261045 572.722920
v -4.341954 -79.329666 571.239535
v -4.917961 -79.607794 571.307454
v -5.945200 -79.969885 571.045230
v -5.477209 -79.836678 571.182154
v -5.731633 -79.669032 571.571347
v -5.281234 -79.592673 571.677199
v -5.590042 -79.330655 572.356084
v -5.562298 -79.455948 573.444871
v -4.783552 -79.742657 573.451930
v -4.400746 -79.639436 573.555872
v -4.852218 -79.432784 573.496865
v -4.080775 -79.930228 573.447295
v -3.863073 -79.834729 573.579307
v -3.676567 -79.745207 573.640902
v -3.926586 -79.581894 573.611694
v -4.260165 -79.394467 573.520535
v -2.723209 -80.011489 573.818087
v -3.285469 -79.957503 573.650863
v -3.381831 -80.037760 573.496270
v -3.264982 -79.790482 573.710922
v -3.705355 -79.333237 573.472347
v -3.408557 -79.553287 573.649905
v -4.353513 -80.069779 572.987092
v -5.604552 -79.810421 573.351596
v -4.969624 -79.927180 573.277436
v -5.677932 -80.162894 573.105634
v -5.077848 -80.141997 573.019566
v -4.237418 -80.009561 573.249136
v -7.080386 -81.847152 569.775294
v -7.240729 -81.957211 568.739646
v -7.959713 -82.556484 568.235342
v -8.589147 -83.115809 566.103479
v -7.833341 -82.469665 567.675012
v -7.744838 -82.420697 568.185947
v -8.242976 -82.844852 567.254351
v -7.195280 -81.953216 569.137354
v -7.545729 -82.222401 568.999693
v -6.061226 -79.374173 573.545934
v -6.044191 -79.712578 573.474138
v -6.316490 -79.269378 573.688369
v -6.321319 -79.622184 573.626760
v -6.362632 -80.073443 573.448070
v -6.095186 -80.133609 573.259375
v -6.608607 -79.157000 573.945206
v -6.650403 -79.954343 573.772656
v -5.624307 -79.463083 571.994872
v -5.942245 -79.481555 571.924553
v -5.913001 -79.350383 572.249843
v -6.022615 -79.667703 571.566480
v -6.165515 -79.634810 571.615892
v -6.150768 -79.501025 571.872583
v -6.127004 -79.367559 572.190737
v -6.508672 -80.204236 570.578285
v -6.200682 -79.909361 571.141591
v -6.532420 -79.923573 571.019729
v -6.304208 -79.751227 571.396701
v -6.436763 -79.344825 572.207295
v -6.281514 -79.382058 572.166643
v -6.316651 -79.556897 571.759062
v -6.502413 -79.642661 571.532885
v -7.270225 -79.497473 570.960638
v -6.867912 -79.513318 571.358094
v -7.224223 -80.302084 569.914687
v -7.936735 -80.551265 568.924084
v -6.748560 -79.758612 571.134106
v -6.658870 -79.459080 571.702008
v -6.851476 -80.114968 570.501298
v -7.028844 -79.866319 570.693401
v -7.112922 -80.943668 569.201568
v -6.949680 -80.500997 569.874197
v -7.669421 -81.280744 568.316433
v -7.438367 -80.784270 569.098657
v -8.841060 -82.034483 566.182367
v -8.353384 -81.229013 567.665585
v -7.924100 -81.048446 568.312171
v -8.221513 -81.634256 567.350849
v -7.601231 -80.459936 569.354114
v -7.780841 -80.886915 571.124198
v -8.681512 -81.557057 568.655473
v -8.669136 -82.139207 568.373712
v -7.682910 -79.949321 571.697821
v -8.110643 -80.395077 570.441426
v -8.162020 -80.793178 570.203311
v -7.760759 -80.482753 571.356875
v -8.535483 -80.809008 569.183324
v -8.628539 -81.196715 568.875173
v -8.195503 -81.174461 569.978460
v -9.453900 -81.672586 566.464901
v -9.658991 -82.078047 566.076240
v -9.127700 -81.627954 567.482327
v -8.968673 -81.212014 567.900683
v -9.738118 -82.410089 565.880225
v -9.204107 -81.981226 567.259673
v -9.709170 -82.971174 565.660825
v -7.757609 -79.658186 571.522945
v -8.074980 -80.056689 570.597407
v -7.785917 -79.452260 571.429076
v -8.061859 -79.824311 570.629764
v -8.295384 -80.140668 569.915967
v -8.409129 -80.422635 569.580222
v -7.774986 -79.276641 571.147180
v -8.106161 -79.744735 570.197290
v -8.090775 -79.738159 570.450034
v -7.796127 -79.325728 571.297896
v -8.487205 -80.308641 569.081754
v -8.404221 -80.209192 569.518714
v -8.704951 -80.711967 568.640881
v -8.911563 -80.937802 567.875912
v -6.385994 -79.007553 573.464892
v -6.582533 -78.822167 573.822241
v -6.000549 -79.264869 573.260298
v -6.170226 -79.187805 573.444518
v -6.188983 -79.217001 573.007597
v -6.282430 -79.127418 573.232029
v -6.344452 -79.075909 573.622277
v -6.424837 -79.165800 572.758383
v -6.364208 -79.141437 572.970600
v -6.305227 -79.242571 572.684523
v -6.449304 -79.022706 573.096252
v -6.422009 -79.007364 573.267700
v -6.541342 -78.489840 573.444761
v -6.565150 -78.714635 573.672931
v -6.488523 -78.855864 573.505486
v -6.489213 -78.829025 573.331440
v -6.485543 -78.893126 573.669691
v -6.809162 -79.926979 573.860675
v -6.952742 -80.411218 573.496974
v -6.817814 -79.374203 573.956760
v -7.010289 -79.759463 573.637735
v -7.466702 -80.345044 572.206079
v -7.419811 -79.909421 572.450866
v -7.464828 -80.729330 572.011685
v -7.235358 -80.646241 572.669334
v -7.259419 -80.291812 572.812215
v -7.246669 -79.894925 572.965910
v -6.582485 -78.156113 572.583736
v -6.561055 -78.773244 572.642208
v -6.648849 -78.887905 572.418394
v -6.713209 -78.654358 572.449004
v -6.534997 -79.033596 572.550836
v -6.615050 -79.080237 572.311771
v -6.702739 -79.128594 572.112897
v -6.762855 -79.042717 572.128559
v -6.858267 -78.920357 572.142921
v -6.618056 -79.249952 572.084562
v -6.507552 -79.197763 572.399099
v -6.757640 -79.269654 571.842367
v -7.037481 -79.170769 571.656655
v -6.896534 -79.239315 571.710658
v -7.074491 -79.525844 571.110865
v -7.435547 -79.394384 572.375694
v -7.520702 -79.271585 572.146183
v -7.259233 -78.925411 572.702066
v -7.349919 -78.914257 572.487305
v -7.421825 -78.921513 572.317975
v -7.562517 -79.133577 572.012049
v -6.882615 -77.685361 572.720042
v -7.097222 -78.293248 572.611064
v -7.215521 -78.569028 572.618420
v -7.089896 -78.405605 572.822562
v -7.285072 -78.625348 572.331407
v -7.364645 -78.758076 572.349491
v -7.553740 -79.002040 571.930073
v -7.504556 -78.922336 571.854705
v -7.084404 -78.666532 572.213780
v -7.594417 -79.356488 570.930460
v -6.823120 -77.579504 572.523720
v -7.000058 -78.211977 572.535730
v -6.761669 -77.681455 572.440416
v -6.906234 -78.281887 572.467884
v -7.190875 -78.601168 572.276244
v -6.806570 -78.441458 572.445723
v -6.685121 -77.882659 572.448417
v -6.969919 -78.784737 572.168877
v -6.488419 -78.811546 573.179996
v -6.507337 -78.462548 573.221042
v -6.469217 -79.007928 572.999527
v -6.483330 -78.956943 572.951877
v -6.494095 -78.788598 573.035049
v -6.503358 -78.438549 573.048570
v -6.466896 -79.121992 572.727663
v -6.494156 -78.998927 572.784957
v -6.520626 -78.353592 572.849875
v -6.513150 -78.765160 572.853378
v -6.618359 -78.316045 573.579233
v -6.650394 -78.629243 573.777212
v -6.672148 -78.163805 573.634819
v -6.725881 -78.560324 573.812748
v -6.772702 -78.860091 573.913937
v -6.680123 -78.820186 573.904919
v -6.569590 -77.354531 573.492443
v -6.807831 -78.332592 573.666588
v -6.775736 -78.454847 573.775811
v -6.675048 -77.896853 573.612606
v -6.929405 -78.939715 573.712348
v -6.854687 -78.905996 573.849391
v -7.311095 -79.448595 572.746084
v -7.188572 -79.463998 573.128934
v -7.080367 -78.948167 573.250968
v -7.167210 -78.938635 572.967692
v -6.603107 -77.340094 573.359863
v -6.853397 -78.280746 573.491545
v -6.672581 -77.357800 573.149626
v -6.915015 -78.276546 573.272974
v -7.002548 -78.951533 573.507373
v -6.992316 -78.311898 573.041531
v -6.766866 -77.448265 572.925996
v -6.566700 -77.045055 572.142681
v -6.529364 -76.740372 572.078789
v -6.523020 -77.386614 572.447685
v -6.523315 -76.041552 571.663636
v -6.496442 -75.973160 571.685109
v -6.454403 -75.812640 571.704013
v -6.464473 -76.193032 571.955138
v -6.463187 -76.667464 572.280362
v -6.233567 -74.089258 570.750087
v -6.152962 -74.272514 570.979575
v -6.385196 -75.138060 571.308578
v -6.422060 -75.044687 571.183354
v -6.065318 -74.404027 571.280775
v -6.342415 -75.216778 571.497053
v -5.999006 -74.868811 572.116051
v -6.337985 -75.887654 572.136695
v -6.320268 -75.455168 571.786429
v -5.997718 -74.568167 571.646618
v -4.701905 -71.775052 572.272144
v -5.110875 -72.015031 571.938026
v -5.381820 -73.259161 572.353852
v -5.190784 -73.233247 572.606038
v -5.465873 -72.215869 571.544246
v -5.664329 -73.396491 571.996391
v -5.985306 -74.761793 572.451209
v -5.795637 -74.671350 572.741891
v -5.676665 -74.618152 572.913895
v -6.046368 -72.656831 570.804618
v -6.365280 -75.099935 571.864156
v -6.482246 -76.254663 572.598560
v -6.597688 -76.415584 572.368637
v -6.345090 -76.141591 572.858144
v -6.190789 -74.901541 572.133901
v -6.147893 -75.984034 573.200996
v -6.229131 -76.084122 573.092068
v -6.642480 -76.569507 572.204037
v -6.474431 -75.357674 571.696912
v -6.525627 -75.643778 571.627695
v -6.638898 -76.763271 572.126119
v -6.279694 -73.400258 570.545446
v -6.608085 -76.978315 572.126882
v -6.536425 -75.906261 571.631860
v -6.507397 -77.760496 572.730660
v -6.472852 -77.122423 572.577436
v -6.486260 -77.447399 572.780299
v -6.500701 -77.925484 572.933124
v -6.367431 -76.214949 572.524679
v -6.413993 -76.558659 572.488996
v -6.487881 -77.104660 572.875505
v -6.478114 -77.257820 572.805800
v -6.507096 -77.916327 573.070178
v -6.535472 -77.851842 573.192609
v -5.214940 -73.459554 572.681953
v -4.736608 -72.400186 572.489427
v -5.663380 -74.590900 572.905015
v -5.700474 -74.584442 572.805646
v -5.427494 -73.906019 572.632743
v -5.000299 -73.047029 572.463001
v -6.421572 -76.667911 573.244944
v -6.086533 -75.698713 573.091621
v -6.312875 -76.074366 572.919636
v -5.998022 -75.259505 572.848486
v -5.422208 -73.823554 572.325537
v -5.793067 -74.616474 572.560616
v -6.174567 -75.478556 572.557914
v -6.585807 -77.788005 573.310204
v -6.528763 -77.119332 573.013722
v -6.562999 -77.196834 573.147084
v -6.617790 -77.655011 573.379550
v -6.414415 -76.352982 572.742381
v -6.497902 -76.759569 573.037971
v -6.583088 -77.304676 573.348121
v -6.679990 -81.461443 569.600843
v -6.673283 -81.367951 569.476746
v -7.165510 -81.813002 568.712632
v -7.047848 -81.625027 568.872818
v -6.686660 -81.266564 569.434244
v -8.064033 -82.494187 567.087873
v -7.638925 -82.203735 567.882785
v -7.577506 -81.917358 568.001098
v -7.277563 -81.764814 568.493072
v -6.810419 -81.240645 569.281947
v -7.057085 -81.295222 568.969725
v -7.454670 -81.483244 568.386500
v -7.871887 -82.029209 567.527272
v -8.084315 -82.083228 567.192139
v -7.907592 -81.749957 567.641013
v -8.797639 -83.067100 565.547488
v -8.330912 -82.558687 566.596087
v -8.882926 -82.860938 565.451495
v -8.445870 -82.429946 566.455294
v -8.398444 -82.109385 566.721192
v -8.893349 -82.530171 565.646715
v -8.541432 -82.501473 568.146840
v -9.527362 -83.340230 565.528221
v -9.317733 -83.558308 565.379228
v -8.460098 -82.767470 567.739744
v -9.232175 -83.623317 565.291791
v -8.860946 -83.255711 566.403627
v -8.900232 -83.162720 566.580834
v -9.122123 -83.616498 565.299649
v -8.784499 -83.271188 566.356593
v -8.524513 -83.007697 567.124863
v -8.485358 -82.905241 567.414701
v -8.586313 -83.134662 566.638813
v -8.940241 -83.486905 565.512550
v -8.299445 -82.830264 567.579277
v -8.028819 -82.405777 568.782465
v -8.120331 -82.594469 568.273780
v -7.750062 -82.300523 569.054081
v -8.373193 -80.488384 568.675520
v -9.136437 -81.912239 566.000172
v -8.650118 -81.235981 567.377348
v -9.334364 -81.805288 565.990559
v -8.839769 -81.160167 567.341865
v -8.194558 -80.550216 568.705565
v -8.940520 -81.068285 567.479904
v -9.455508 -81.723471 566.111349
v -8.475510 -80.404562 568.796961
v -9.212175 -83.699918 564.411331
v -9.224368 -83.513828 564.368673
v -9.595128 -84.078290 563.180088
v -9.587656 -83.887280 563.209241
v -9.632077 -83.650763 563.248341
v -9.279806 -83.276013 564.357356
v -10.237452 -84.619604 561.084644
v -10.276116 -84.242347 561.176734
v -10.578053 -83.811010 561.283361
v -9.865356 -83.139829 563.411290
v -9.337022 -82.978828 564.475950
v -9.434736 -82.683324 564.634492
v -9.719392 -83.387901 563.326629
v -10.578446 -83.668501 563.242097
v -10.307868 -84.034035 563.144192
v -11.308280 -84.172282 561.175699
v -10.985998 -84.517694 561.090781
v -10.670512 -84.731150 561.046097
v -10.021317 -84.242053 563.090163
v -9.768413 -84.281864 563.085081
v -10.396019 -84.780325 561.041429
v -9.316902 -83.866468 564.296856
v -9.452796 -83.962295 564.186985
v -9.662418 -84.211706 563.130035
v -11.560591 -83.479704 561.370864
v -10.683448 -82.799728 563.534353
v -10.317584 -82.816736 563.501772
v -11.122982 -83.514683 561.361652
v -10.004032 -82.293466 564.767974
v -10.124498 -82.334994 564.813004
v -9.836441 -82.358278 564.702013
v -10.530048 -82.759757 563.533233
v -9.626940 -82.484257 564.677407
v -10.078989 -82.945953 563.465742
v -11.573773 -83.758693 561.290009
v -10.752576 -83.177877 563.397580
v -10.220624 -82.539102 564.718291
v -10.756026 -82.952004 563.481227
v -10.261178 -82.814244 564.588178
v -11.622538 -84.714246 557.666910
v -11.199375 -84.298067 559.401423
v -10.938321 -84.642644 559.351690
v -11.452171 -84.951148 557.702945
v -10.909275 -84.941884 559.295302
v -11.442652 -85.167596 557.653221
v -11.669227 -84.807671 559.324266
v -11.358609 -85.013245 559.276988
v -11.943883 -84.508200 559.375263
v -12.294109 -84.802507 557.708538
v -12.123596 -85.026938 557.725058
v -11.851164 -85.205538 557.652406
v -11.076767 -85.066926 559.273908
v -11.598965 -85.250974 557.682652
v -12.177856 -84.474236 557.665884
v -12.044678 -83.997296 559.444899
v -11.657865 -84.047502 559.441874
v -11.909493 -84.515292 557.698962
v -12.116745 -84.188146 559.426493
v -12.328926 -84.573017 557.731369
v -11.518439 -84.831769 557.686444
v -11.638150 -85.012114 556.896783
v -11.718802 -84.922055 556.848257
v -11.586995 -85.097445 556.949176
v -11.648622 -85.198905 556.437238
v -11.694886 -85.177971 556.245724
v -11.764533 -85.113763 556.144582
v -11.587619 -85.279865 556.857808
v -11.569892 -85.195703 556.900903
v -11.425794 -85.069581 557.678595
v -11.677059 -85.371023 556.161619
v -11.654976 -85.289721 556.252200
v -11.869673 -85.369677 555.416384
v -11.798970 -85.267528 555.643500
v -11.722576 -85.317202 555.817122
v -11.754582 -85.411598 555.656544
v -11.993157 -85.127714 557.687279
v -12.068277 -85.234324 556.917250
v -11.939275 -85.305999 556.861791
v -12.179915 -85.145785 556.980802
v -12.157258 -85.232924 556.469575
v -12.067559 -85.315703 556.272475
v -11.944049 -85.387802 556.168329
v -12.295597 -84.973262 556.900128
v -12.252528 -85.064592 556.941450
v -12.224424 -84.918682 557.720866
v -12.201437 -85.141699 556.190036
v -12.181426 -85.209198 556.285849
v -11.908362 -85.420157 555.663973
v -12.050884 -85.335309 555.841457
v -12.049636 -85.280562 555.669902
v -11.821831 -85.338357 556.897011
v -11.717013 -85.245544 557.664122
v -11.839723 -85.411784 556.254644
v -11.767672 -85.397824 556.439704
v -11.722251 -85.339775 556.944761
v -11.803348 -85.441172 555.824598
v -11.724576 -85.404384 556.253954
v -11.503690 -85.226974 557.666846
v -11.642155 -85.325296 556.897484
v -12.052890 -84.474703 557.679562
v -12.038720 -84.718257 556.872791
v -12.140219 -84.724086 556.837831
v -11.934693 -84.740453 556.923239
v -11.924896 -84.903841 556.406820
v -11.979275 -84.943530 556.218896
v -12.061772 -84.967639 556.134476
v -11.823607 -84.820481 556.881217
v -11.759254 -84.601649 557.682986
v -11.852149 -85.007352 556.225737
v -11.967489 -85.185082 555.640316
v -11.891330 -85.132521 555.795960
v -12.332559 -84.679571 557.723843
v -12.318271 -84.865110 556.931667
v -12.304627 -84.773879 556.963672
v -12.241984 -84.925541 556.445813
v -12.226714 -85.031458 556.270248
v -12.237715 -84.736006 556.895450
v -12.274250 -84.505305 557.697402
v -12.164736 -84.955000 556.242929
v -12.095620 -85.143079 555.821846
v 0.027456 -77.179718 577.640820
v 0.027456 -75.958908 578.647556
v -1.361123 -76.014493 579.079692
v -1.647573 -77.185974 578.313507
v -2.357875 -76.001900 579.279351
v -2.830994 -77.072104 578.927394
v -1.362972 -78.649412 578.850109
v 0.027456 -78.712762 578.377836
v -2.402236 -78.424893 579.190752
v -1.768362 -79.354673 579.395756
v -0.964725 -79.778006 579.466329
v 0.027456 -79.933727 579.336360
v -3.148328 -77.117722 577.237501
v -3.197336 -76.334598 577.038707
v -2.896638 -77.930790 577.554623
v -2.820052 -78.095715 578.287613
v -3.117062 -77.359253 578.067308
v -3.205779 -76.669084 577.945416
v -1.921815 -79.349633 578.677170
v -0.945236 -80.067740 578.831327
v 0.027456 -80.280222 578.825237
v -6.453825 -58.263106 553.301786
v -6.944748 -56.397990 553.712059
v -4.003092 -56.250751 555.367680
v -3.742977 -59.060918 554.220280
v -1.328563 -53.654501 558.794981
v -2.583564 -54.243500 557.607336
v -1.254905 -55.517094 557.548547
v -2.482174 -55.996051 556.504812
v -4.108881 -54.800068 556.251481
v 0.027511 -60.196448 555.582925
v -2.176742 -59.580406 554.914773
v -2.255867 -57.884136 555.586751
v -0.936850 -57.550996 556.533212
v -3.828591 -57.764743 554.674326
v -6.215236 -64.222807 564.665827
v -6.916464 -62.453408 562.437967
v -6.544603 -63.091567 562.605231
v -6.019107 -64.724862 564.650063
v -7.675424 -60.793077 560.201181
v -7.189873 -61.463456 560.339527
v -6.468901 -62.233244 560.496123
v -5.933091 -63.791387 562.801762
v -5.511375 -65.335413 564.840668
v -8.753159 -58.254570 556.149211
v -7.332957 -59.753359 556.262699
v -5.026082 -61.864930 556.060984
v -5.082426 -62.928852 558.268444
v -6.015211 -61.783542 558.251089
v -6.303234 -60.672892 556.213864
v -4.868024 -64.114675 560.540125
v -5.639315 -63.116656 560.597548
v -6.968400 -60.840906 558.221869
v -4.064088 -67.236661 564.983709
v -4.844433 -66.104455 565.037490
v -5.197081 -64.616277 562.956188
v -4.503547 -65.531402 562.787420
v -5.217213 -53.640978 561.152401
v -5.100197 -52.639733 560.565803
v -5.845580 -53.188324 559.383817
v -5.966542 -54.056334 559.973788
v -4.801595 -51.908856 560.276676
v -5.464977 -52.557855 559.194892
v -6.308358 -53.447521 557.890630
v -6.735538 -53.890911 558.132378
v -6.811930 -54.609538 558.807796
v -4.804596 -52.009441 559.515995
v -4.305872 -51.320435 560.350819
v -5.249256 -52.811249 558.869434
v -5.321619 -53.301270 558.566615
v -6.184991 -53.755515 557.472723
v -7.695863 -54.840196 554.930354
v -7.039329 -54.263124 556.152999
v -6.333460 -54.150623 556.387173
v -8.228582 -54.963015 555.174531
v -7.442009 -54.298384 556.364077
v -8.333689 -55.977443 557.020863
v -7.635169 -55.286450 557.798587
v -7.670512 -54.615807 556.896551
v -8.454177 -55.297411 555.872879
v -0.320515 -56.215753 557.517392
v 0.027456 -56.985247 557.162925
v -0.537823 -54.771598 558.312702
v -0.256232 -54.107540 558.770057
v -0.115062 -54.609340 558.454742
v 0.027456 -54.911345 558.275506
v -0.509028 -51.953030 560.729207
v -0.584365 -53.214537 559.409482
v -0.199685 -51.901125 560.714597
v -0.224446 -52.995366 559.579275
v 0.027457 -51.998148 560.473099
v 0.027457 -53.220485 559.346772
v -0.055885 -53.104443 559.455099
v -0.048915 -51.949442 560.567374
v -0.804896 -51.189811 562.634719
v -0.609974 -51.359214 562.326508
v -0.935464 -50.974709 562.931271
v -0.679975 -51.160834 564.112490
v -0.558081 -51.375587 563.971666
v -0.422520 -51.537508 563.786286
v -1.062644 -50.518419 563.279780
v -1.016269 -50.751181 563.138159
v -0.887539 -50.797171 564.276571
v -0.790790 -50.968209 564.212190
v -0.464400 -52.384550 565.139286
v -0.577442 -51.967818 565.139835
v -0.681717 -51.582685 565.116052
v -4.027795 -66.402722 561.973350
v -3.669816 -67.817354 563.288959
v -4.298335 -65.187411 560.255545
v -3.965307 -66.056711 559.899058
v -3.733923 -67.127477 560.705926
v -3.445783 -68.508991 561.522526
v -4.098556 -63.854741 556.806512
v -4.361936 -64.352179 558.407045
v -3.552589 -65.737545 557.256407
v -3.865838 -65.905065 558.646510
v -3.293993 -69.185663 559.547351
v -3.529552 -67.551663 559.086896
v -3.219358 -67.686328 557.521045
v -7.731607 -59.628872 560.172790
v -9.067646 -57.122970 556.236804
v -6.216672 -63.144820 564.112595
v -6.988344 -61.775503 562.281755
v -5.970912 -62.369579 564.016298
v -6.802866 -61.098896 562.256265
v -7.841080 -60.198147 560.138183
v -4.988074 -60.143449 564.366192
v -6.064179 -59.379745 562.410791
v -6.444162 -60.359631 562.364721
v -5.553432 -61.520128 564.146163
v -7.041191 -58.268579 560.452402
v -7.429783 -59.019813 560.301347
v -0.142170 -51.551251 563.324842
v 0.027457 -51.496905 563.041063
v -0.362635 -51.395873 562.145110
v -0.275274 -51.580760 563.560207
v -0.165040 -51.379772 561.975785
v -0.409093 -54.328533 566.425447
v -0.302311 -52.505827 564.974388
v -0.206017 -54.219385 566.259969
v -0.158264 -52.467148 564.751216
v 0.027457 -54.069739 566.084323
v -3.516681 -68.867182 565.444405
v -3.712706 -69.069416 566.646480
v -4.172795 -68.142294 566.650586
v -3.185883 -70.098833 565.492317
v -3.396755 -69.993934 566.598918
v -3.593677 -70.056095 567.219278
v -3.880236 -69.597447 567.445103
v -4.318524 -69.022968 567.600988
v -3.089479 -71.627532 567.089505
v -3.207307 -70.876935 566.696087
v -2.953374 -71.225040 565.533671
v -3.470148 -71.239384 567.921086
v -3.546116 -70.615316 567.477285
v -4.599481 -70.956176 569.008900
v -4.460921 -69.947704 568.274537
v -3.966237 -70.308018 567.986863
v -3.943710 -71.007150 568.534293
v -3.755762 -71.488051 569.272092
v -4.249902 -71.576263 569.770411
v -3.343624 -71.678721 568.654968
v -3.179651 -71.959484 569.626949
v -3.478287 -71.754225 570.203713
v -3.890732 -71.818814 570.643587
v -3.019999 -72.090092 567.930023
v -2.964328 -72.382505 569.001262
v -2.839007 -72.369536 571.956545
v -3.018549 -71.629775 572.816226
v -5.764168 -66.186543 566.215159
v -5.966545 -65.817587 566.189173
v -5.324374 -66.714229 566.385505
v -5.321820 -67.933230 567.506701
v -5.709576 -67.453380 567.398929
v -5.909643 -67.014453 567.313160
v -4.754158 -67.356391 566.559789
v -4.827893 -68.459565 567.600506
v -5.176632 -70.451431 568.918974
v -4.969553 -69.497649 568.341014
v -5.578358 -69.998108 568.943198
v -5.420753 -69.027954 568.334805
v -5.825066 -69.118559 569.522683
v -5.899439 -68.056587 568.332350
v -5.753405 -68.570983 568.353438
v -5.837230 -69.569737 569.095202
v -5.863280 -65.688790 566.437462
v -5.806061 -64.727811 565.704029
v -5.873966 -66.614917 567.272782
v -5.712904 -66.312686 567.282072
v -5.593486 -65.671357 566.836250
v -5.406629 -64.884429 566.363177
v -5.661524 -67.919552 568.937710
v -5.820599 -67.379248 568.110853
v -5.376300 -66.982893 568.487084
v -5.585618 -66.622760 567.790676
v -4.214062 -64.526359 567.830273
v -4.941308 -64.814706 566.972362
v -5.268995 -65.757295 567.391834
v -4.946413 -66.000851 568.118374
v -5.337414 -68.813034 570.229108
v -5.345535 -68.073669 569.647869
v -4.865328 -68.564754 570.742255
v -4.958767 -67.995777 570.187938
v -4.930981 -67.497325 569.741584
v -5.137754 -67.294092 569.203966
v -3.993973 -68.055463 571.380578
v -4.125602 -67.532629 570.795764
v -4.546865 -67.765057 570.528094
v -4.411357 -68.294726 571.111766
v -4.193261 -66.874859 570.035154
v -4.628133 -67.174573 569.822836
v -4.750754 -66.561299 568.991591
v -4.229902 -66.013604 569.097995
v -5.003129 -62.422608 565.331282
v -4.499373 -61.255697 565.565447
v -5.406390 -63.217828 565.194837
v -5.115599 -63.603135 565.797493
v -4.760306 -63.144544 566.046174
v -4.264050 -62.059886 566.270485
v -5.662509 -63.928895 565.300922
v -5.227905 -64.176318 566.025810
v -4.188301 -62.987658 566.872857
v -4.761453 -63.919113 566.532441
v -2.066441 -68.880768 573.381094
v -1.869046 -69.421008 574.254799
v -1.607579 -69.201274 574.308128
v -1.745613 -68.841422 573.619445
v -1.720028 -69.986647 575.171910
v -1.449915 -69.628138 575.140640
v -1.173255 -69.154865 574.833372
v -1.352555 -68.928954 574.179367
v -1.504813 -68.717705 573.628512
v -1.323595 -70.160266 575.973141
v -1.634584 -70.675139 576.064976
v -0.998932 -69.446237 575.492509
v -0.480649 -67.802622 573.985062
v -0.689313 -68.626997 574.792661
v -0.765216 -68.193346 573.831367
v -0.928092 -68.642567 574.359004
v -1.184709 -68.361814 573.279045
v -1.887603 -67.749290 572.652741
v -1.935768 -67.953121 572.742651
v -1.750128 -68.067447 572.872705
v -1.690928 -67.886562 572.775453
v -1.984003 -68.191383 572.857938
v -1.797677 -68.275240 572.993985
v -1.663575 -68.331487 573.082068
v -1.591438 -68.214869 573.010020
v -1.514284 -68.065201 572.901555
v -1.801861 -68.531471 573.208324
v -2.029872 -68.477797 573.035632
v -1.607038 -68.500927 573.265049
v -1.351806 -68.242736 573.060044
v -1.458156 -68.388771 573.202422
v -1.316101 -68.542536 573.495945
v -2.786805 -74.531658 575.897348
v -2.835165 -74.174526 574.991098
v -2.427883 -73.610008 576.275218
v -2.520646 -73.302429 575.483626
v -2.607331 -72.963197 574.415616
v -2.835829 -73.712026 573.865160
v -1.974973 -71.649539 576.039581
v -2.208607 -72.467552 575.919788
v -2.056687 -72.724194 576.675742
v -2.229092 -71.583380 575.062138
v -2.388007 -72.258491 574.876690
v -1.905954 -70.875479 575.609758
v -1.961314 -70.188664 574.862461
v -2.201817 -70.302285 574.319853
v -2.168898 -70.925742 574.837635
v -2.289893 -69.101886 573.301564
v -2.095048 -69.596468 574.037817
v -2.489610 -69.250476 573.093830
v -2.312383 -69.736535 573.684718
v -2.997518 -69.622679 572.583421
v -2.850452 -70.634267 573.125490
v -3.492903 -68.848853 572.090579
v -4.267206 -69.460260 571.688546
v -3.764602 -70.388340 572.294881
v -5.443980 -69.754034 570.530288
v -5.060238 -69.364268 570.868186
v -5.055706 -70.210246 571.200052
v -4.684043 -69.831530 571.443896
v -4.606202 -69.039540 571.253308
v -4.200762 -70.951256 572.254693
v -4.365792 -70.350160 571.914419
v -4.763549 -70.801315 571.754788
v -3.957336 -69.897080 572.036972
v -2.780039 -67.753109 572.082799
v -3.309578 -67.822990 571.780391
v -2.958343 -68.513549 572.356385
v -2.587503 -68.284237 572.497769
v -2.371115 -68.554078 572.831737
v -2.529857 -68.719017 572.786514
v -2.759489 -68.401058 572.441658
v -2.717851 -68.854408 572.665185
v -2.142072 -66.625984 571.577186
v -2.861015 -65.342833 569.991958
v -3.300250 -66.867443 570.911904
v -2.605886 -67.183731 571.784615
v -3.662629 -65.954607 569.674184
v -3.408662 -64.775489 569.001067
v -3.735369 -66.787662 570.426702
v -3.146078 -66.201074 570.416894
v -2.328371 -67.676625 572.363576
v -2.235409 -67.367995 572.239592
v -1.855239 -67.351778 572.379484
v -2.104043 -67.682512 572.511898
v -2.138110 -67.884040 572.595043
v -2.339121 -67.874120 572.455113
v -2.323075 -68.036071 572.549409
v -2.178459 -68.102102 572.687336
v -2.727641 -68.021916 572.263267
v -2.531766 -67.934661 572.349628
v -2.550617 -67.710219 572.221682
v -2.435251 -68.146353 572.529342
v -2.256643 -68.331535 572.773907
v -5.559349 -72.416156 570.047599
v -5.030210 -72.803320 571.030996
v -4.779780 -72.017632 570.173544
v -5.121354 -71.683596 569.636864
v -4.430002 -72.190331 570.896694
v -5.304048 -72.672783 570.476234
v -4.441150 -72.570131 572.105211
v -5.427331 -73.618416 571.587270
v -5.194514 -73.465157 571.994479
v -5.605036 -73.568456 571.137213
v -4.741605 -72.786016 571.615768
v -5.474256 -71.276304 569.404236
v -5.786440 -72.055975 569.813613
v -5.952866 -71.646932 569.762117
v -5.763658 -70.849352 569.394075
v -5.950248 -70.968571 570.122619
v -5.929549 -70.454744 569.548869
v -5.903885 -70.210165 569.893924
v -6.020366 -71.256227 569.866443
v -3.891759 -71.551463 572.499503
v -4.242090 -71.578996 572.415773
v -4.468831 -72.241200 572.412342
v -3.750542 -70.951467 572.456443
v -4.825550 -72.924996 572.271532
v -4.141079 -72.127753 572.395503
v -5.122309 -71.127829 571.483433
v -5.335652 -70.575812 570.992132
v -5.505311 -70.885963 570.867100
v -5.442980 -71.361196 571.143031
v -5.649978 -70.277636 570.434036
v -5.733584 -70.854886 570.508755
v -5.788860 -72.410130 571.139800
v -5.744840 -71.524549 570.754869
v -5.984052 -71.738238 570.410381
v 0.027456 -69.869777 553.469917
v -1.537763 -70.132602 553.387627
v -1.654401 -69.542460 554.332977
v 0.027456 -69.197682 554.225703
v -2.756469 -71.205268 553.273960
v -2.994549 -70.646140 554.305009
v -2.483800 -68.914227 556.241896
v -2.416419 -69.670075 555.378051
v -3.023544 -70.457334 555.414054
v -1.726078 -68.393914 555.755399
v -1.674101 -69.154374 555.126708
v -2.387361 -69.999645 554.399487
v 0.027456 -68.055225 555.426450
v -1.386790 -49.768157 563.017033
v -1.331179 -49.881580 562.736631
v -2.082048 -49.688059 561.612839
v -1.933941 -49.619465 562.102240
v -1.764848 -49.927855 561.857028
v -1.364274 -50.070572 562.542344
v -2.231653 -49.893277 561.366298
v -1.671174 -49.724750 562.080593
v -3.103446 -50.198028 561.181808
v -2.713108 -49.985134 561.090332
v -2.830759 -49.997088 561.513910
v -2.495762 -49.777452 561.391454
v -2.482863 -49.871654 562.022550
v -3.611024 -50.788278 561.526929
v -3.277442 -50.520251 561.799831
v -3.560697 -51.205756 562.565062
v -3.296339 -50.979070 562.741700
v -3.067791 -50.768372 562.845471
v -3.019970 -50.341479 562.040697
v -2.957587 -51.999537 564.778366
v -3.204166 -51.542139 563.800429
v -3.466054 -51.891329 563.697602
v -2.779104 -51.545077 564.592465
v -2.990333 -51.211520 563.754652
v -2.468167 -50.983132 564.311051
v -2.677388 -50.454775 562.991879
v -2.520156 -52.043900 565.432712
v -2.030800 -51.885506 565.775311
v -2.027330 -51.609369 565.575717
v -2.435783 -51.664411 565.210920
v -1.310191 -51.185639 565.491086
v -1.410932 -50.794771 565.182756
v -1.940435 -51.089396 565.164485
v -1.041567 -50.483612 564.318510
v -1.196988 -50.254116 564.274842
v -1.083600 -50.304628 563.417573
v -1.116611 -50.146402 563.519974
v -0.968373 -50.633492 564.311203
v -1.851797 -49.659942 562.605826
v -2.210145 -49.820568 562.489099
v -1.495658 -49.768020 563.299260
v -2.329854 -50.196047 563.157782
v -2.197052 -50.554602 564.109624
v -1.513284 -50.480688 564.831687
v -1.854717 -50.648059 564.760484
v -1.376660 -50.111946 564.208468
v -3.943479 -62.098820 555.261112
v -3.381620 -63.731570 555.899239
v -2.869430 -62.113489 555.030285
v -2.387976 -63.665799 555.521778
v -2.061866 -65.424327 555.861008
v -2.929160 -65.578727 556.338841
v 0.027456 -63.238717 555.486921
v -1.239772 -63.446972 555.445370
v -1.702325 -61.721179 555.092126
v 0.027456 -65.217267 555.627889
v -1.051386 -65.282214 555.666311
v -2.636980 -67.414521 556.520816
v -1.848435 -67.091058 555.979758
v -2.703371 -60.608191 554.568201
v -3.510126 -61.003892 554.472481
v -4.074736 -60.355964 554.076148
v -3.870885 -59.916807 554.036265
v -5.517665 -60.492642 554.649896
v -4.470159 -60.918042 554.504841
v -5.878407 -59.670284 553.843062
v -4.865845 -60.101965 553.911418
v -5.169048 -58.647343 553.637360
v -5.043641 -59.434089 553.630972
v -6.176523 -58.989475 553.426251
v -1.451326 -67.605145 572.485569
v -1.568765 -66.123171 571.445389
v -1.071111 -67.810829 572.679807
v -1.005065 -65.636692 571.514501
v -2.814330 -71.686481 563.950286
v -3.033590 -70.484897 563.962382
v -2.953326 -71.071427 562.156372
v -2.772963 -72.250243 562.143212
v -3.321050 -69.203461 563.847669
v -3.179918 -69.833673 561.989627
v -3.112939 -70.557133 559.995820
v -2.951908 -71.747209 560.250101
v -2.876104 -78.454075 573.896161
v -2.896597 -78.013612 573.004169
v -2.846076 -78.290987 573.065167
v -2.814480 -78.639583 573.622858
v -2.790213 -77.478015 571.101443
v -2.847551 -77.695189 572.070003
v -2.893027 -77.114004 571.775752
v -2.823536 -78.185274 572.514263
v -2.821448 -78.656446 573.136819
v -3.150045 -76.865308 554.442177
v -3.164627 -76.835713 552.471118
v -3.422250 -76.022055 552.703640
v -3.466383 -76.101751 553.389584
v -3.245318 -76.924479 553.137550
v -3.305125 -76.046417 554.682889
v 1.232620 -52.024193 560.450038
v 1.496365 -51.474791 561.164792
v 2.621378 -52.155054 559.659973
v 2.634291 -52.886698 558.743434
v 1.584753 -51.167693 561.661277
v 2.552963 -51.793732 560.388695
v 3.714774 -52.614113 559.213515
v 3.977992 -52.974217 558.266174
v 4.142895 -53.655282 557.247016
v 1.608073 -50.506472 562.149235
v 2.393895 -51.314691 561.231587
v 2.438824 -51.545460 560.944366
v 1.596591 -50.893662 562.006388
v 3.215314 -52.154702 560.499371
v 3.424204 -52.378299 559.991283
v 4.567046 -53.076926 559.304813
v 5.064963 -53.390714 558.653438
v 4.362262 -53.049458 559.178866
v 4.001187 -52.768611 559.812192
v 5.734489 -53.758779 557.625849
v 4.842583 -53.337969 558.246420
v 6.868828 -54.684257 555.198715
v 3.854326 -52.448334 560.108065
v 4.584506 -52.881657 559.421277
v 3.175297 -51.881383 560.675946
v 3.242035 -51.634375 560.641448
v 3.727044 -51.950345 560.267291
v 4.454388 -52.361693 559.650449
v 2.064555 -50.371014 561.563730
v 2.554116 -51.110518 561.154852
v 2.534639 -50.331619 561.120020
v 2.897643 -51.026596 560.872009
v 3.660312 -50.698929 560.659170
v 4.110834 -51.539215 560.027497
v 3.431963 -51.193947 560.487972
v 3.073440 -50.441660 560.775194
v 1.458413 -78.967438 553.927036
v 1.399537 -78.592941 557.706167
v 1.342405 -78.728205 551.887527
v 2.422880 -77.988883 552.171392
v 2.583569 -78.190105 554.108679
v 2.408297 -77.789252 557.827898
v 1.661964 -50.270985 564.487941
v 1.857465 -50.290644 564.311451
v 1.841722 -49.987823 563.740878
v 1.625073 -50.030202 564.051417
v 2.069776 -50.283480 563.964549
v 2.091471 -50.029055 563.399587
v 2.078356 -49.825569 562.923758
v 1.859079 -49.768612 563.139553
v 1.654538 -49.818126 563.496426
v 2.227139 -77.175569 561.691986
v 1.317258 -78.042397 561.557037
v 2.358946 -76.905883 565.648973
v 1.984874 -77.468544 565.119782
v 1.859224 -77.500133 563.437092
v 2.225031 -76.946784 563.577938
v 1.511673 -77.763303 564.952839
v 1.349638 -77.837570 563.344292
v 1.841595 -77.703564 561.614779
v 0.729418 -78.019740 563.415295
v 0.933032 -77.932986 565.139977
v 0.696714 -78.226263 561.556311
v 2.420566 -76.135843 563.579457
v 2.459538 -75.912079 565.286717
v 2.450769 -76.437191 561.748240
v 2.562331 -75.525960 561.811690
v 2.521633 -75.145218 563.594613
v 2.536288 -74.868355 565.225923
v 2.822077 -76.342758 558.040755
v 2.935874 -74.478604 558.323010
v 2.701629 -73.388990 562.038656
v 2.818073 -72.394486 565.822396
v 2.631033 -73.730298 565.383816
v 2.602587 -74.036212 563.716575
v 2.710041 -72.859686 563.881642
v 2.627416 -74.493479 561.914800
v 2.869241 -71.686481 563.950286
v 3.008286 -71.225040 565.533671
v 2.827875 -72.250244 562.143212
v 3.008238 -71.071427 562.156372
v 3.088502 -70.484897 563.962382
v 3.240795 -70.098833 565.492317
v 3.099812 -72.455188 558.417284
v 3.172076 -69.984654 557.172874
v 3.348905 -69.185663 559.547351
v 3.167851 -70.557133 559.995820
v 3.203616 -71.386389 558.061031
v 3.500695 -68.508991 561.522526
v 3.234830 -69.833673 561.989627
v 3.006820 -71.747209 560.250101
v 4.119010 -67.236631 564.983713
v 3.571593 -68.867182 565.444404
v 3.375961 -69.203462 563.847669
v 3.724728 -67.817355 563.288959
v 3.256671 -52.996221 565.033783
v 2.542790 -52.476726 565.695845
v 2.256107 -52.846212 566.009265
v 2.713123 -53.835716 565.862869
v 2.004963 -52.137397 565.964372
v 1.814968 -52.346393 566.128132
v 1.630567 -52.530359 566.216140
v 1.831152 -53.044826 566.231795
v 2.178860 -54.185448 566.246479
v 1.191094 -51.556982 565.701137
v 1.058795 -51.728409 565.758360
v 1.398829 -52.033108 566.078510
v 1.545678 -51.858786 565.977072
v 0.942274 -52.032143 565.828240
v 1.291947 -52.340622 566.165919
v 0.901746 -54.416384 566.576589
v 1.596076 -54.331137 566.473524
v 1.338405 -53.004711 566.282896
v 0.887436 -52.675034 565.988369
v 6.089267 -80.904866 572.172180
v 6.957193 -81.582015 571.094466
v 7.015956 -81.408069 571.922120
v 6.618674 -80.938568 572.830052
v 7.679667 -82.092709 569.687411
v 7.657804 -81.798783 570.433751
v 7.773864 -81.468798 570.791012
v 7.168973 -81.158483 572.367409
v 6.852192 -80.778158 573.266736
v 2.553488 -75.753347 566.751782
v 2.578513 -76.653768 567.203292
v 2.597242 -74.746260 566.653132
v 2.688969 -74.769161 567.932090
v 2.661466 -75.709082 568.028622
v 2.691338 -76.579636 568.419355
v 2.835494 -72.762618 567.235190
v 2.684364 -73.707710 566.811265
v 2.865701 -73.014018 568.448376
v 2.757427 -73.838130 568.079913
v 2.947697 -73.580713 570.862534
v 2.916197 -75.197536 570.354464
v 2.850467 -76.810414 570.644940
v 3.153955 -76.120838 572.862221
v 3.027225 -77.535889 572.914218
v 3.069403 -74.499798 573.367246
v 3.194176 -75.785659 575.863243
v 3.273732 -76.555042 575.227633
v 3.238027 -75.901036 574.213132
v 3.136786 -75.071142 574.562745
v 3.244885 -77.247009 575.015789
v 3.230316 -76.685641 574.032135
v 3.152347 -75.312531 573.029096
v 2.867613 -78.707185 575.101095
v 3.035284 -78.063272 574.022010
v 3.152126 -77.433967 574.011713
v 3.124241 -77.956916 575.014121
v 3.103211 -76.884444 572.844405
v 1.722186 -71.653389 576.818978
v 1.637390 -72.315507 577.163711
v 2.018973 -73.100980 577.004102
v 2.111599 -72.724194 576.675742
v 1.627254 -72.928189 577.215718
v 1.996548 -73.542016 577.054754
v 2.265543 -73.955300 576.850690
v 2.369135 -73.837978 576.696156
v 2.482795 -73.610008 576.275218
v 1.713189 -74.106160 577.474221
v 2.155478 -74.553782 577.196507
v 2.063260 -74.054749 577.034043
v 1.665887 -73.543416 577.252454
v 2.568930 -74.935780 576.900619
v 2.410381 -74.417449 576.771550
v 2.841716 -74.531658 575.897348
v 2.672496 -74.580311 576.450080
v 2.915631 -75.278155 576.535891
v 1.725676 -79.729006 575.579362
v 1.450685 -79.770141 576.508601
v 2.714667 -78.906946 575.861255
v 2.214425 -79.390647 575.991907
v 2.340707 -79.354006 575.487106
v 2.558213 -79.033504 576.386067
v 2.063512 -79.458734 576.472830
v 1.574751 -79.736002 576.048070
v 2.258848 -79.154024 577.382892
v 1.216202 -79.902383 577.540947
v 2.407730 -79.096995 576.856170
v 2.788200 -78.561275 576.684792
v 2.678973 -78.572330 577.182268
v 2.900221 -78.522025 576.255977
v 3.071122 -78.081046 576.134872
v 3.052783 -77.947909 576.401026
v 3.003264 -77.860683 576.873561
v 3.026804 -78.321132 575.741451
v 3.179438 -77.743440 575.724974
v 3.203904 -77.012339 576.442061
v 3.216036 -77.275935 575.938603
v 3.048782 -75.773893 577.174112
v 3.252247 -76.334599 577.038707
v 2.676023 -75.351742 577.436550
v 2.707404 -75.660603 578.182725
v 3.082357 -76.110672 578.003463
v 3.260691 -76.669084 577.945416
v 1.735320 -74.913416 578.670087
v 1.727694 -75.350130 579.541465
v 2.412787 -76.001900 579.279351
v 2.885906 -77.072104 578.927394
v 1.782767 -78.414149 569.969465
v 1.548929 -78.661908 571.639660
v 1.134667 -78.103371 567.219265
v 0.983805 -78.145855 568.289943
v 2.031664 -78.319781 568.332887
v 1.914216 -78.384244 569.122840
v 0.909379 -78.171479 569.420236
v 4.017547 -79.100907 570.577731
v 3.682296 -79.157318 570.728161
v 2.825526 -78.730275 570.001309
v 2.923908 -78.625516 569.389010
v 3.442175 -79.186646 571.127489
v 2.635630 -78.766261 570.599141
v 3.088210 -79.359538 572.125977
v 1.461345 -78.004391 566.536884
v 1.836801 -77.856671 566.293791
v 2.162963 -78.011271 567.203689
v 2.116213 -78.170393 567.659352
v 2.549789 -77.502365 567.157549
v 2.228663 -77.686418 566.533217
v 2.854546 -78.004659 568.364321
v 2.521132 -78.014681 567.675180
v 2.771473 -78.352134 568.599778
v 3.263430 -78.490267 569.449304
v 3.348929 -78.485261 570.170961
v 3.790540 -78.886564 571.021413
v 2.986832 -77.970099 569.155507
v 2.975781 -77.947030 570.005852
v 3.232259 -78.461857 570.896797
v 3.565954 -78.835705 571.615445
v 2.726231 -77.375024 568.098610
v 2.795277 -77.323447 569.122555
v 2.873271 -78.058581 571.734996
v 3.187077 -79.112268 573.253009
v 3.371316 -78.887786 572.328861
v 3.083492 -78.500418 571.690810
v 2.953208 -78.587379 572.485624
v 2.917935 -77.974848 570.879393
v 2.828417 -79.106499 573.739714
v 2.668339 -79.506463 574.093856
v 2.984327 -79.521680 573.770999
v 2.745890 -79.071635 574.199308
v 2.495336 -79.474379 574.529949
v 2.165289 -79.792726 574.618367
v 2.463028 -79.818942 574.197579
v 2.845088 -79.820056 573.883599
v 2.408730 -79.407601 574.997771
v 2.769102 -78.950058 574.622171
v 1.921429 -79.754700 575.093010
v 1.565732 -79.969002 574.208058
v 2.769850 -80.066932 573.630423
v 1.422189 -79.375910 573.109221
v 2.864384 -79.781974 573.008291
v 6.502978 -80.526693 570.121497
v 6.364849 -80.718026 570.020500
v 5.886824 -80.319773 570.471632
v 5.878882 -80.126233 570.620024
v 6.285544 -80.824957 570.043613
v 5.859257 -80.447708 570.448231
v 5.555818 -80.198803 570.634329
v 5.460441 -80.031174 570.686523
v 5.400217 -79.837932 570.800299
v 6.196244 -80.983961 570.253078
v 5.679280 -80.533766 570.673273
v 5.779233 -80.505896 570.511450
v 6.237098 -80.915748 570.101774
v 5.178200 -80.100670 570.872962
v 5.379630 -80.143767 570.718828
v 4.886106 -79.554462 570.848932
v 5.059122 -79.816314 570.781694
v 4.674363 -79.662958 570.866280
v 4.863037 -80.104263 571.479768
v 4.632596 -80.126740 572.290516
v 4.391950 -79.623724 571.081010
v 5.005571 -80.091599 571.132095
v 4.181120 -79.638883 571.419644
v 6.094398 -81.019371 570.998843
v 5.596584 -79.282153 572.214161
v 5.038593 -79.204522 572.542862
v 5.179130 -79.207972 572.834200
v 5.638929 -79.234688 572.635706
v 4.469623 -79.170979 572.811647
v 4.668187 -79.199193 573.056252
v 4.849667 -79.228002 573.188915
v 5.235950 -79.233270 573.094067
v 5.661876 -79.243136 572.950627
v 3.744315 -79.323281 573.486191
v 4.179797 -79.222763 573.279136
v 3.876767 -79.146909 573.024192
v 4.310067 -79.391344 573.524855
v 4.625490 -79.273548 573.361882
v 5.617235 -79.455949 573.444871
v 5.647627 -79.298097 573.219652
v 5.149493 -79.298660 573.328413
v 4.906503 -79.432398 573.497412
v 4.569925 -79.229533 571.249120
v 5.006070 -79.449237 571.103596
v 4.933888 -79.269238 571.630786
v 5.251629 -79.423288 571.388760
v 5.468341 -79.574370 571.230289
v 5.421360 -79.676954 571.016178
v 5.816523 -79.457197 571.763594
v 5.537450 -79.436467 571.606319
v 5.256568 -79.284956 571.928973
v 5.968338 -79.684464 571.373694
v 5.709981 -79.637539 571.287264
v 5.809777 -79.872970 570.940040
v 6.137230 -79.986356 570.918368
v 4.455460 -79.639311 573.556075
v 4.838464 -79.742657 573.451929
v 3.979937 -79.580907 573.613003
v 3.730900 -79.744844 573.641384
v 3.917893 -79.834677 573.579376
v 4.135687 -79.930228 573.447295
v 3.458916 -79.550454 573.653877
v 3.318767 -79.789754 573.711887
v 3.436742 -80.037760 573.496270
v 3.340238 -79.957429 573.650996
v 2.777927 -80.011356 573.818229
v 5.024535 -79.927180 573.277436
v 5.659464 -79.810421 573.351596
v 4.292330 -80.009562 573.249136
v 4.408424 -80.069780 572.987092
v 5.132759 -80.141998 573.019566
v 5.732843 -80.162895 573.105634
v 7.135297 -81.847153 569.775294
v 8.014624 -82.556485 568.235342
v 7.295640 -81.957212 568.739646
v 8.644058 -83.115810 566.103478
v 8.297887 -82.844853 567.254351
v 7.799749 -82.420697 568.185947
v 7.888252 -82.469666 567.675012
v 7.600639 -82.222401 568.999693
v 7.250191 -81.953217 569.137354
v 6.705314 -79.954344 573.772656
v 6.417543 -80.073443 573.448070
v 6.663519 -79.157001 573.945206
v 6.371402 -79.269379 573.688369
v 6.099102 -79.712579 573.474138
v 6.116137 -79.374173 573.545934
v 6.150098 -80.133610 573.259375
v 6.376230 -79.622185 573.626760
v 6.491677 -79.344817 572.207234
v 6.336983 -79.381335 572.164341
v 6.274286 -79.284310 572.530148
v 6.360139 -79.242572 572.684523
v 6.186377 -79.361905 572.172362
v 6.151421 -79.283841 572.481032
v 6.110546 -79.258074 572.706326
v 6.171034 -79.252864 572.825572
v 6.243894 -79.217001 573.007597
v 5.957366 -79.263573 572.520479
v 5.977773 -79.331430 572.188216
v 5.959642 -79.250779 572.810024
v 6.055461 -79.264869 573.260297
v 5.982721 -79.266401 573.049429
v 6.586988 -80.207229 570.557405
v 7.011264 -80.501856 569.868222
v 7.177244 -80.944870 569.193203
v 6.594681 -79.924507 571.013189
v 6.908649 -80.115242 570.499288
v 7.279700 -80.302168 569.914182
v 7.494903 -80.784469 569.097211
v 7.726594 -81.281048 568.314419
v 6.713781 -79.459081 571.702008
v 6.803754 -79.758669 571.133851
v 6.558243 -79.642793 571.532065
v 6.922823 -79.513319 571.358094
v 7.083826 -79.866341 570.693336
v 7.325136 -79.497473 570.960638
v 7.991647 -80.551266 568.924084
v 8.895970 -82.034483 566.182367
v 8.276707 -81.634283 567.350598
v 7.979214 -81.048482 568.311981
v 8.408295 -81.229013 567.665585
v 7.656213 -80.459928 569.354053
v 9.508811 -81.672587 566.464901
v 9.023584 -81.212015 567.900683
v 9.182611 -81.627955 567.482327
v 9.713902 -82.078047 566.076239
v 8.590394 -80.809009 569.183324
v 8.683450 -81.196716 568.875173
v 8.736423 -81.557058 568.655473
v 9.259018 -81.981227 567.259673
v 9.793029 -82.410090 565.880225
v 7.737821 -79.949322 571.697821
v 7.815670 -80.482754 571.356875
v 8.216932 -80.793178 570.203311
v 8.165554 -80.395078 570.441426
v 7.835752 -80.886916 571.124198
v 8.250414 -81.174462 569.978460
v 8.724047 -82.139208 568.373712
v 9.764081 -82.971174 565.660825
v 8.966474 -80.937802 567.875912
v 8.759862 -80.711968 568.640881
v 8.542116 -80.308642 569.081754
v 8.459132 -80.209193 569.518714
v 8.350295 -80.140668 569.915967
v 8.464040 -80.422636 569.580222
v 7.829897 -79.276642 571.147180
v 7.851038 -79.325728 571.297896
v 8.145686 -79.738159 570.450034
v 8.161072 -79.744736 570.197289
v 7.840828 -79.452261 571.429076
v 8.116770 -79.824312 570.629764
v 8.129892 -80.056689 570.597407
v 7.812520 -79.658187 571.522945
v 6.419119 -79.141438 572.970600
v 6.479748 -79.165800 572.758383
v 6.337342 -79.127418 573.232029
v 6.440905 -79.007554 573.464892
v 6.476920 -79.007365 573.267700
v 6.504216 -79.022707 573.096252
v 6.225137 -79.187806 573.444518
v 6.399363 -79.075909 573.622277
v 6.637444 -78.822167 573.822241
v 6.596254 -78.489841 573.444761
v 6.544124 -78.829026 573.331440
v 6.543434 -78.855864 573.505486
v 6.620061 -78.714636 573.672931
v 6.540454 -78.893127 573.669691
v 7.007653 -80.411218 573.496974
v 6.864074 -79.926980 573.860675
v 7.065200 -79.759463 573.637735
v 6.872725 -79.374203 573.956760
v 7.290269 -80.646242 572.669333
v 7.474722 -79.909421 572.450866
v 7.521613 -80.345045 572.206079
v 7.301580 -79.894925 572.965910
v 7.314330 -80.291813 572.812215
v 7.519739 -80.729331 572.011685
v 6.637397 -78.156114 572.583736
v 6.768120 -78.654359 572.449004
v 6.703761 -78.887905 572.418394
v 6.615967 -78.773245 572.642208
v 6.913178 -78.920358 572.142921
v 6.817766 -79.042717 572.128559
v 6.757651 -79.128594 572.112896
v 6.669962 -79.080238 572.311771
v 6.589908 -79.033596 572.550836
v 7.129402 -79.525845 571.110865
v 6.951445 -79.239315 571.710658
v 7.092392 -79.170769 571.656655
v 6.812551 -79.269654 571.842367
v 6.562463 -79.197763 572.399099
v 6.672967 -79.249952 572.084562
v 7.575613 -79.271586 572.146183
v 7.490458 -79.394385 572.375694
v 7.617429 -79.133577 572.012049
v 7.476736 -78.921514 572.317975
v 7.404830 -78.914257 572.487304
v 7.314144 -78.925412 572.702066
v 7.559467 -78.922337 571.854705
v 7.608651 -79.002041 571.930073
v 7.339984 -78.625349 572.331407
v 7.419556 -78.758076 572.349491
v 6.937527 -77.685361 572.720042
v 7.144808 -78.405605 572.822562
v 7.270432 -78.569028 572.618420
v 7.152133 -78.293248 572.611063
v 6.740033 -77.882660 572.448417
v 6.861481 -78.441458 572.445723
v 6.816581 -77.681455 572.440416
v 6.961146 -78.281887 572.467884
v 7.139315 -78.666532 572.213780
v 7.024830 -78.784738 572.168877
v 7.054970 -78.211977 572.535730
v 6.878031 -77.579505 572.523719
v 7.245786 -78.601169 572.276244
v 7.649328 -79.356489 570.930460
v 6.562249 -78.462548 573.221042
v 6.543331 -78.811547 573.179996
v 6.558269 -78.438550 573.048570
v 6.549006 -78.788598 573.035049
v 6.538242 -78.956944 572.951877
v 6.524128 -79.007929 572.999527
v 6.568061 -78.765160 572.853378
v 6.575538 -78.353593 572.849875
v 6.549067 -78.998928 572.784957
v 6.521808 -79.121993 572.727663
v 6.984317 -78.939715 573.712348
v 6.827613 -78.860092 573.913937
v 6.624502 -77.354531 573.492443
v 6.729959 -77.896853 573.612606
v 6.830647 -78.454848 573.775811
v 6.862743 -78.332592 573.666588
v 6.727060 -78.163805 573.634819
v 6.780793 -78.560325 573.812748
v 6.909599 -78.905997 573.849391
v 6.705305 -78.629243 573.777212
v 6.673271 -78.316045 573.579233
v 6.735035 -78.820187 573.904919
v 6.908308 -78.280746 573.491545
v 6.658018 -77.340094 573.359863
v 7.057459 -78.951533 573.507373
v 7.135279 -78.948167 573.250968
v 6.969927 -78.276547 573.272974
v 6.727493 -77.357801 573.149626
v 7.366007 -79.448596 572.746083
v 7.222121 -78.938635 572.967692
v 7.243483 -79.463999 573.128934
v 6.821778 -77.448266 572.925996
v 7.047227 -78.311899 573.041531
v 6.577931 -77.386615 572.447685
v 6.584276 -76.740373 572.078789
v 6.621612 -77.045055 572.142681
v 6.518098 -76.667465 572.280362
v 6.519385 -76.193032 571.955138
v 6.509314 -75.812641 571.704013
v 6.551353 -75.973161 571.685109
v 6.578226 -76.041553 571.663636
v 6.053917 -74.868812 572.116051
v 6.052630 -74.568168 571.646618
v 6.375179 -75.455168 571.786429
v 6.392896 -75.887655 572.136695
v 6.120230 -74.404028 571.280775
v 6.397327 -75.216779 571.497053
v 6.288479 -74.089259 570.750087
v 6.476971 -75.044688 571.183354
v 6.440108 -75.138061 571.308578
v 6.207873 -74.272514 570.979575
v 6.652600 -76.415585 572.368637
v 6.537158 -76.254663 572.598560
v 6.420192 -75.099936 571.864156
v 6.245700 -74.901542 572.133901
v 6.040217 -74.761794 572.451209
v 6.400001 -76.141591 572.858144
v 6.101280 -72.656831 570.804618
v 5.520784 -72.215870 571.544246
v 4.756816 -71.775053 572.272144
v 5.245696 -73.233247 572.606038
v 5.436731 -73.259161 572.353852
v 5.165787 -72.015031 571.938026
v 5.731577 -74.618152 572.913895
v 5.850549 -74.671350 572.741891
v 5.719241 -73.396491 571.996391
v 6.284042 -76.084122 573.092068
v 6.202805 -75.984035 573.200996
v 6.334606 -73.400259 570.545446
v 6.580539 -75.643778 571.627695
v 6.697391 -76.569507 572.204037
v 6.693810 -76.763271 572.126119
v 6.529342 -75.357674 571.696912
v 6.662997 -76.978315 572.126882
v 6.591336 -75.906261 571.631860
v 6.562309 -77.760497 572.730660
v 6.555612 -77.925485 572.933123
v 6.541171 -77.447400 572.780299
v 6.527764 -77.122424 572.577436
v 6.590383 -77.851843 573.192609
v 6.562008 -77.916328 573.070178
v 6.542793 -77.104661 572.875505
v 6.533026 -77.257820 572.805800
v 6.468905 -76.558660 572.488996
v 6.422343 -76.214950 572.524679
v 4.791520 -72.400187 572.489426
v 5.269851 -73.459555 572.681953
v 5.055211 -73.047029 572.463001
v 5.482406 -73.906019 572.632743
v 5.755386 -74.584443 572.805646
v 5.718292 -74.590901 572.905015
v 6.229479 -75.478556 572.557914
v 5.847979 -74.616474 572.560616
v 5.477119 -73.823555 572.325537
v 6.367786 -76.074366 572.919636
v 6.052934 -75.259505 572.848486
v 6.141444 -75.698714 573.091621
v 6.476484 -76.667911 573.244943
v 6.640719 -77.788006 573.310204
v 6.672701 -77.655011 573.379550
v 6.617911 -77.196835 573.147084
v 6.583675 -77.119332 573.013722
v 6.637999 -77.304676 573.348121
v 6.552814 -76.759569 573.037971
v 6.469327 -76.352982 572.742381
v 6.728483 -81.368008 569.476491
v 6.734901 -81.461444 569.600843
v 6.743859 -81.266837 569.432233
v 7.103607 -81.625138 568.872063
v 7.220554 -81.813016 568.712507
v 7.121407 -81.296416 568.961300
v 6.872010 -81.241512 569.276033
v 7.634678 -81.917631 567.999087
v 7.334128 -81.765034 568.491562
v 7.694046 -82.203740 567.882599
v 8.119227 -82.494245 567.087619
v 7.514909 -81.483901 568.381724
v 7.964155 -81.750177 567.639503
v 8.140075 -82.083339 567.191384
v 7.928451 -82.029429 567.525762
v 8.948259 -82.530172 565.646715
v 8.453565 -82.109420 566.721003
v 8.937837 -82.860939 565.451495
v 8.500915 -82.429960 566.455168
v 8.386032 -82.558723 566.595897
v 8.852550 -83.067101 565.547488
v 9.372644 -83.558309 565.379228
v 9.582272 -83.340231 565.528221
v 8.596343 -82.501473 568.146840
v 8.515009 -82.767471 567.739744
v 8.955143 -83.162721 566.580834
v 8.915856 -83.255712 566.403627
v 9.287086 -83.623318 565.291791
v 8.540268 -82.905242 567.414700
v 8.579424 -83.007698 567.124863
v 8.839410 -83.271189 566.356592
v 9.177034 -83.616499 565.299649
v 7.804973 -82.300523 569.054081
v 8.175241 -82.594470 568.273780
v 8.083730 -82.405778 568.782465
v 8.354356 -82.830265 567.579277
v 8.995151 -83.486906 565.512550
v 8.641224 -83.134663 566.638813
v 9.510419 -81.723472 566.111349
v 8.995431 -81.068286 567.479904
v 9.389275 -81.805289 565.990558
v 8.894680 -81.160168 567.341865
v 8.428104 -80.488384 568.675520
v 8.530421 -80.404563 568.796961
v 8.705029 -81.235981 567.377348
v 9.191348 -81.912240 566.000172
v 8.249469 -80.550217 568.705565
v 10.632964 -83.811011 561.283361
v 10.331027 -84.242347 561.176734
v 9.686988 -83.650764 563.248340
v 9.920267 -83.139830 563.411289
v 10.292363 -84.619605 561.084644
v 9.650039 -84.078291 563.180088
v 9.279279 -83.513829 564.368673
v 9.267086 -83.699919 564.411331
v 9.334717 -83.276014 564.357356
v 9.642567 -83.887281 563.209241
v 9.489647 -82.683324 564.634492
v 9.391933 -82.978829 564.475950
v 9.774303 -83.387902 563.326629
v 10.725423 -84.731151 561.046097
v 11.040909 -84.517695 561.090780
v 10.362778 -84.034036 563.144192
v 10.076227 -84.242054 563.090162
v 11.363191 -84.172282 561.175699
v 10.633357 -83.668502 563.242097
v 9.823323 -84.281865 563.085080
v 9.371813 -83.866469 564.296856
v 9.717329 -84.211707 563.130035
v 9.507707 -83.962295 564.186984
v 10.450930 -84.780326 561.041429
v 9.681851 -82.484258 564.677407
v 9.891352 -82.358279 564.702013
v 10.372495 -82.816737 563.501772
v 10.133900 -82.945954 563.465742
v 10.179409 -82.334995 564.813004
v 10.058943 -82.293467 564.767974
v 10.738359 -82.799729 563.534353
v 10.584959 -82.759758 563.533232
v 11.615501 -83.479705 561.370864
v 11.177893 -83.514684 561.361652
v 10.807487 -83.177878 563.397579
v 11.628684 -83.758693 561.290009
v 10.275535 -82.539103 564.718291
v 10.316089 -82.814244 564.588178
v 10.810937 -82.952005 563.481227
v 10.993232 -84.642645 559.351690
v 10.964186 -84.941885 559.295301
v 11.254286 -84.298068 559.401423
v 11.677448 -84.714247 557.666909
v 11.507082 -84.951148 557.702945
v 11.497562 -85.167596 557.653220
v 12.349020 -84.802508 557.708538
v 11.998794 -84.508201 559.375263
v 11.724137 -84.807672 559.324265
v 12.178507 -85.026939 557.725058
v 11.413520 -85.013246 559.276988
v 11.906074 -85.205539 557.652406
v 11.131678 -85.066927 559.273908
v 11.653875 -85.250975 557.682652
v 11.712775 -84.047503 559.441874
v 12.099588 -83.997296 559.444899
v 12.232767 -84.474237 557.665884
v 11.964404 -84.515293 557.698962
v 12.171656 -84.188147 559.426492
v 12.383837 -84.573018 557.731369
v 11.773712 -84.922056 556.848257
v 11.693061 -85.012115 556.896783
v 11.573350 -84.831770 557.686444
v 11.819444 -85.113764 556.144582
v 11.749797 -85.177972 556.245724
v 11.703532 -85.198906 556.437238
v 11.641906 -85.097445 556.949176
v 11.924583 -85.369678 555.416384
v 11.809493 -85.411599 555.656543
v 11.777487 -85.317203 555.817122
v 11.853881 -85.267528 555.643500
v 11.731970 -85.371024 556.161619
v 11.709887 -85.289722 556.252200
v 11.480704 -85.069582 557.678594
v 11.624803 -85.195704 556.900902
v 11.642529 -85.279866 556.857808
v 11.994185 -85.306000 556.861790
v 12.123188 -85.234325 556.917250
v 12.048068 -85.127715 557.687279
v 11.998959 -85.387803 556.168329
v 12.122470 -85.315703 556.272475
v 12.212169 -85.232925 556.469575
v 12.234826 -85.145786 556.980802
v 12.104547 -85.280563 555.669901
v 12.105795 -85.335310 555.841457
v 11.963273 -85.420158 555.663973
v 12.256348 -85.141700 556.190036
v 12.236337 -85.209199 556.285849
v 12.279335 -84.918683 557.720866
v 12.307439 -85.064593 556.941450
v 12.350508 -84.973263 556.900128
v 11.771924 -85.245545 557.664122
v 11.876741 -85.338358 556.897011
v 11.777162 -85.339776 556.944761
v 11.822582 -85.397825 556.439703
v 11.894633 -85.411785 556.254644
v 11.697065 -85.325297 556.897484
v 11.558600 -85.226975 557.666846
v 11.779487 -85.404385 556.253954
v 11.858258 -85.441173 555.824598
v 12.195129 -84.724086 556.837831
v 12.093631 -84.718258 556.872790
v 12.107800 -84.474704 557.679562
v 12.116683 -84.967640 556.134476
v 12.034185 -84.943531 556.218896
v 11.979807 -84.903841 556.406820
v 11.989604 -84.740454 556.923239
v 11.946240 -85.132522 555.795960
v 12.022400 -85.185083 555.640316
v 11.907060 -85.007353 556.225736
v 11.814164 -84.601650 557.682986
v 11.878517 -84.820482 556.881217
v 12.373181 -84.865111 556.931667
v 12.387469 -84.679572 557.723843
v 12.281625 -85.031459 556.270248
v 12.296895 -84.925542 556.445813
v 12.359538 -84.773880 556.963672
v 12.150531 -85.143080 555.821845
v 12.219646 -84.955001 556.242929
v 12.329161 -84.505306 557.697402
v 12.292625 -84.736007 556.895450
v 0.975276 -75.118019 579.849027
v 1.416035 -76.014493 579.079692
v 1.702484 -77.185974 578.313507
v 1.823274 -79.354674 579.395756
v 2.457147 -78.424893 579.190752
v 1.417883 -78.649413 578.850109
v 1.019636 -79.778006 579.466329
v 1.976726 -79.349633 578.677170
v 2.874963 -78.095715 578.287613
v 3.203240 -77.117722 577.237501
v 3.171974 -77.359254 578.067308
v 2.951549 -77.930790 577.554623
v 1.000147 -80.067740 578.831327
v 2.638477 -54.243500 557.607336
v 1.383476 -53.654501 558.794981
v 4.163794 -54.800068 556.251481
v 4.058005 -56.250751 555.367680
v 2.537087 -55.996051 556.504812
v 1.309817 -55.517094 557.548547
v 6.999661 -56.397991 553.712059
v 6.508738 -58.263107 553.301785
v 3.797889 -59.060918 554.220280
v 0.991763 -57.550996 556.533212
v 2.310779 -57.884137 555.586751
v 2.231655 -59.580406 554.914773
v 3.883503 -57.764743 554.674326
v 8.808071 -58.254570 556.149211
v 8.404191 -57.618251 553.793060
v 8.847688 -56.295075 553.947787
v 9.122558 -57.122971 556.236804
v 8.283495 -54.963016 555.174531
v 8.388601 -55.977444 557.020863
v 5.272126 -53.640979 561.152401
v 6.021455 -54.056334 559.973788
v 5.900493 -53.188324 559.383817
v 5.155110 -52.639733 560.565803
v 6.866842 -54.609538 558.807796
v 6.790451 -53.890912 558.132378
v 6.363251 -53.447500 557.890695
v 5.519890 -52.557856 559.194892
v 4.856508 -51.908857 560.276676
v 8.509089 -55.297412 555.872879
v 7.725424 -54.615807 556.896551
v 7.690082 -55.286450 557.798587
v 7.496921 -54.298385 556.364077
v 6.388373 -54.150624 556.387173
v 7.094242 -54.263125 556.152999
v 7.750775 -54.840196 554.930354
v 6.239904 -53.755516 557.472722
v 5.376532 -53.301271 558.566615
v 5.304169 -52.811249 558.869434
v 4.360785 -51.320435 560.350819
v 4.859509 -52.009442 559.515995
v 5.043003 -60.143449 564.366192
v 5.095187 -58.232010 563.522358
v 4.510122 -57.537581 564.345307
v 4.304026 -58.752757 565.109333
v 5.164367 -56.563431 562.735542
v 4.647502 -56.155242 563.580468
v 4.352138 -55.673406 564.035478
v 4.149149 -56.291512 564.654776
v 3.867572 -57.022605 565.341761
v 4.705178 -53.357489 562.215540
v 4.711092 -54.697584 562.879180
v 5.247975 -54.989196 561.915854
v 4.263753 -53.214935 563.167237
v 4.307711 -54.539082 563.710834
v 3.557362 -55.090392 565.292051
v 3.948147 -54.722406 564.530982
v 3.850002 -53.183637 564.052569
v 0.942452 -50.797171 564.276571
v 0.734889 -51.160834 564.112490
v 1.071183 -50.751181 563.138159
v 1.117557 -50.518420 563.279780
v 0.990377 -50.974709 562.931271
v 0.845703 -50.968209 564.212190
v 0.664887 -51.359214 562.326508
v 0.859810 -51.189811 562.634719
v 0.477433 -51.537508 563.786286
v 0.612994 -51.375587 563.971666
v 0.632355 -51.967818 565.139835
v 0.519313 -52.384550 565.139286
v 0.736631 -51.582685 565.116052
v 6.270153 -64.222799 564.665767
v 6.074019 -64.724863 564.650063
v 6.599515 -63.091567 562.605231
v 6.971376 -62.453408 562.437967
v 5.566287 -65.335413 564.840668
v 5.988003 -63.791388 562.801762
v 6.523813 -62.233244 560.496122
v 7.244785 -61.463457 560.339527
v 7.730337 -60.793078 560.201181
v 4.558459 -65.531403 562.787420
v 5.251993 -64.616278 562.956188
v 4.899345 -66.104455 565.037490
v 4.922936 -64.114675 560.540125
v 5.694228 -63.116657 560.597547
v 5.080995 -61.864931 556.060984
v 6.358147 -60.672893 556.213864
v 6.070124 -61.783542 558.251089
v 5.137339 -62.928853 558.268444
v 7.387870 -59.753360 556.262699
v 7.023312 -60.840907 558.221869
v 4.416848 -64.352179 558.407044
v 4.153468 -63.854741 556.806512
v 4.353247 -65.187412 560.255545
v 4.020220 -66.056712 559.899058
v 3.920750 -65.905065 558.646510
v 3.607501 -65.737545 557.256407
v 4.082707 -66.402723 561.973350
v 3.788835 -67.127477 560.705926
v 3.274270 -67.686328 557.521045
v 3.584464 -67.551663 559.086896
v 4.019624 -59.608071 565.798768
v 4.554286 -61.255697 565.565447
v 3.534234 -57.632279 565.907450
v 3.179073 -58.192880 566.390954
v 3.756327 -60.323420 566.384109
v 4.318962 -62.059886 566.270485
v 3.116850 -55.574373 565.882183
v 2.639783 -56.010462 566.318905
v 1.729829 -57.383931 567.273020
v 2.146109 -56.449399 566.708635
v 2.510100 -59.849571 567.541331
v 2.833665 -58.856582 566.884304
v 4.268987 -64.526420 567.830265
v 4.243213 -62.987658 566.872857
v 3.553212 -61.157806 566.958205
v 3.313621 -62.157525 567.689911
v 4.227707 -68.142295 566.650586
v 3.767618 -69.069416 566.646480
v 4.373436 -69.022969 567.600988
v 3.935148 -69.597447 567.445103
v 3.648589 -70.056095 567.219278
v 3.451666 -69.993934 566.598918
v 4.654392 -70.956176 569.008900
v 3.998622 -71.007150 568.534293
v 4.021149 -70.308018 567.986863
v 4.515833 -69.947704 568.274537
v 3.525060 -71.239384 567.921086
v 3.601027 -70.615317 567.477284
v 3.262218 -70.876936 566.696087
v 3.144391 -71.627532 567.089505
v 3.234563 -71.959484 569.626949
v 2.893918 -72.369536 571.956545
v 3.074911 -72.090092 567.930023
v 3.398536 -71.678722 568.654968
v 3.019240 -72.382505 569.001261
v 4.304813 -71.576263 569.770411
v 3.810673 -71.488051 569.272092
v 3.945644 -71.818814 570.643587
v 3.533198 -71.754225 570.203713
v 3.073460 -71.629775 572.816226
v 5.024465 -69.497649 568.341014
v 5.231544 -70.451431 568.918974
v 4.882805 -68.459566 567.600506
v 5.376732 -67.933230 567.506701
v 5.475665 -69.027954 568.334805
v 5.633270 -69.998109 568.943198
v 4.809070 -67.356391 566.559788
v 5.379287 -66.714229 566.385505
v 6.021457 -65.817588 566.189173
v 5.819080 -66.186543 566.215159
v 5.964555 -67.014454 567.313160
v 5.764488 -67.453381 567.398929
v 5.879978 -69.118559 569.522683
v 5.892142 -69.569737 569.095201
v 5.808317 -68.570984 568.353438
v 5.954351 -68.056588 568.332350
v 5.860973 -64.727811 565.704029
v 5.918193 -65.688790 566.437462
v 5.461541 -64.884429 566.363177
v 5.648398 -65.671357 566.836250
v 5.767816 -66.312687 567.282072
v 5.928879 -66.614917 567.272782
v 5.001325 -66.000852 568.118374
v 5.323907 -65.757296 567.391834
v 4.996220 -64.814707 566.972362
v 5.431212 -66.982894 568.487084
v 5.640530 -66.622761 567.790676
v 5.875511 -67.379248 568.110853
v 5.716436 -67.919553 568.937710
v 4.284815 -66.013604 569.097995
v 4.805666 -66.561300 568.991591
v 4.248173 -66.874859 570.035154
v 4.683045 -67.174573 569.822835
v 4.985894 -67.497326 569.741584
v 5.192666 -67.294093 569.203966
v 4.048886 -68.055463 571.380578
v 4.466269 -68.294726 571.111766
v 4.601777 -67.765057 570.528094
v 4.180514 -67.532630 570.795764
v 4.920240 -68.564754 570.742255
v 5.013679 -67.995778 570.187938
v 5.400447 -68.073669 569.647869
v 5.392326 -68.813035 570.229108
v 5.058041 -62.422609 565.331282
v 5.608345 -61.520128 564.146163
v 4.815219 -63.144545 566.046174
v 5.170512 -63.603135 565.797493
v 5.461302 -63.217828 565.194837
v 6.025824 -62.369579 564.016298
v 4.816366 -63.919114 566.532441
v 5.282817 -64.176319 566.025810
v 6.271584 -63.144820 564.112595
v 5.717421 -63.928895 565.300922
v 2.902894 -63.166963 568.663327
v 3.463574 -64.775490 569.001067
v 2.216522 -61.322699 568.471259
v 1.964775 -63.051275 569.541926
v 2.482518 -64.263814 569.713681
v 2.915928 -65.342833 569.991958
v 0.945785 -57.819058 568.042190
v 1.533680 -59.414285 568.263400
v 0.989841 -60.829361 569.354426
v 1.444081 -61.838904 569.421548
v 1.059977 -65.636692 571.514501
v 1.623678 -66.123172 571.445389
v 2.196985 -66.625984 571.577186
v 0.532627 -68.884740 575.314202
v 0.744225 -68.626997 574.792661
v 0.535561 -67.802622 573.985062
v 0.921080 -69.919172 576.101691
v 1.053844 -69.446237 575.492509
v 1.228167 -69.154865 574.833372
v 0.983004 -68.642567 574.359004
v 0.820128 -68.193346 573.831367
v 1.689496 -70.675139 576.064976
v 1.378507 -70.160266 575.973140
v 1.297167 -70.804911 576.646840
v 1.774940 -69.986647 575.171910
v 1.504827 -69.628138 575.140640
v 2.121350 -68.880768 573.381094
v 1.800525 -68.841422 573.619445
v 1.662492 -69.201274 574.308127
v 1.923958 -69.421008 574.254799
v 1.559725 -68.717705 573.628512
v 1.407467 -68.928954 574.179367
v 1.239621 -68.361814 573.279045
v 2.284004 -71.583381 575.062137
v 2.662243 -72.963198 574.415616
v 2.263518 -72.467552 575.919788
v 2.029885 -71.649539 576.039581
v 2.575557 -73.302429 575.483626
v 2.442919 -72.258491 574.876690
v 2.890077 -74.174526 574.991098
v 2.890740 -73.712026 573.865160
v 3.052430 -69.622679 572.583421
v 2.544522 -69.250477 573.093830
v 2.256729 -70.302285 574.319853
v 2.905364 -70.634268 573.125490
v 2.149960 -69.596468 574.037817
v 2.344805 -69.101886 573.301564
v 2.016226 -70.188664 574.862461
v 2.367295 -69.736535 573.684718
v 1.960866 -70.875479 575.609758
v 2.223810 -70.925743 574.837635
v 5.115150 -69.364268 570.868186
v 5.498892 -69.754034 570.530288
v 4.661114 -69.039541 571.253308
v 4.322118 -69.460260 571.688546
v 4.738955 -69.831530 571.443896
v 5.110618 -70.210247 571.200052
v 3.547815 -68.848853 572.090579
v 3.819514 -70.388341 572.294881
v 4.818461 -70.801315 571.754788
v 4.420704 -70.350161 571.914419
v 4.255674 -70.951256 572.254693
v 4.012248 -69.897080 572.036972
v 3.013255 -68.513549 572.356385
v 3.364490 -67.822990 571.780391
v 2.834951 -67.753110 572.082799
v 2.642416 -68.284237 572.497769
v 2.584769 -68.719017 572.786514
v 2.426027 -68.554078 572.831737
v 2.772763 -68.854408 572.665185
v 2.814401 -68.401058 572.441658
v 3.355162 -66.867443 570.911904
v 3.717541 -65.954607 569.674184
v 3.200990 -66.201075 570.416894
v 3.790281 -66.787663 570.426702
v 2.660798 -67.183731 571.784615
v 1.910151 -67.351779 572.379484
v 2.290321 -67.367996 572.239592
v 1.942515 -67.749291 572.652740
v 2.383284 -67.676625 572.363576
v 1.990680 -67.953122 572.742650
v 2.193022 -67.884040 572.595043
v 2.158955 -67.682512 572.511898
v 2.038915 -68.191383 572.857938
v 2.233371 -68.102102 572.687336
v 2.377987 -68.036071 572.549409
v 2.394033 -67.874120 572.455113
v 2.311555 -68.331536 572.773907
v 2.084784 -68.477797 573.035632
v 2.490164 -68.146353 572.529342
v 2.605529 -67.710219 572.221682
v 2.586678 -67.934661 572.349628
v 2.782553 -68.021916 572.263267
v 5.085122 -72.803320 571.030996
v 4.496061 -72.570132 572.105211
v 5.176266 -71.683596 569.636864
v 4.834692 -72.017632 570.173544
v 5.614261 -72.416156 570.047599
v 5.358959 -72.672784 570.476234
v 4.484914 -72.190331 570.896694
v 5.249425 -73.465157 571.994479
v 5.482243 -73.618416 571.587270
v 4.796517 -72.786017 571.615768
v 5.659947 -73.568457 571.137213
v 6.007777 -71.646932 569.762117
v 6.005160 -70.968571 570.122619
v 5.529168 -71.276304 569.404236
v 5.818570 -70.849352 569.394075
v 5.841352 -72.055976 569.813613
v 5.958797 -70.210165 569.893924
v 5.984461 -70.454744 569.548869
v 6.075277 -71.256227 569.866443
v 4.297001 -71.578997 572.415773
v 3.805454 -70.951467 572.456443
v 3.946671 -71.551463 572.499502
v 4.523743 -72.241201 572.412342
v 4.880462 -72.924996 572.271532
v 4.195991 -72.127753 572.395503
v 5.177221 -71.127830 571.483433
v 5.497892 -71.361196 571.143030
v 5.560223 -70.885963 570.867100
v 5.390564 -70.575813 570.992132
v 6.038964 -71.738238 570.410381
v 5.799751 -71.524549 570.754869
v 5.843772 -72.410130 571.139800
v 5.788496 -70.854887 570.508755
v 5.704890 -70.277636 570.434036
v 3.078455 -70.457335 555.414054
v 2.471331 -69.670076 555.378051
v 2.538712 -68.914227 556.241896
v 3.049460 -70.646140 554.305008
v 2.442272 -69.999645 554.399487
v 1.709313 -69.542460 554.332977
v 1.729012 -69.154374 555.126708
v 1.780990 -68.393914 555.755399
v 2.811381 -71.205268 553.273959
v 1.592675 -70.132602 553.387627
v 2.768021 -49.985134 561.090332
v 3.158360 -50.198028 561.181808
v 2.286567 -49.893277 561.366298
v 2.136961 -49.688059 561.612839
v 2.550675 -49.777452 561.391454
v 2.885672 -49.997088 561.513910
v 1.419187 -50.070573 562.542344
v 1.819762 -49.927855 561.857028
v 1.386093 -49.881580 562.736631
v 1.726088 -49.724750 562.080593
v 1.441703 -49.768157 563.017033
v 1.988854 -49.619465 562.102240
v 2.537776 -49.871654 562.022550
v 2.523081 -50.983133 564.311051
v 2.834017 -51.545078 564.592465
v 3.122704 -50.768372 562.845471
v 2.732301 -50.454775 562.991879
v 3.520967 -51.891329 563.697602
v 3.259079 -51.542139 563.800429
v 3.012500 -51.999537 564.778366
v 3.615611 -51.205756 562.565062
v 3.351252 -50.979070 562.741700
v 3.045246 -51.211520 563.754652
v 3.332356 -50.520252 561.799831
v 3.665937 -50.788278 561.526929
v 3.074883 -50.341479 562.040697
v 1.465845 -50.794771 565.182756
v 1.365104 -51.185639 565.491086
v 2.082243 -51.609369 565.575716
v 1.995349 -51.089396 565.164485
v 2.575069 -52.043900 565.432711
v 2.490697 -51.664411 565.210920
v 2.085713 -51.885507 565.775311
v 1.138514 -50.304628 563.417573
v 1.023287 -50.633492 564.311203
v 1.096480 -50.483612 564.318510
v 1.171524 -50.146403 563.519974
v 1.251902 -50.254116 564.274842
v 1.550572 -49.768020 563.299260
v 1.906710 -49.659942 562.605826
v 2.265058 -49.820568 562.489099
v 2.251965 -50.554603 564.109624
v 2.384767 -50.196047 563.157782
v 1.909631 -50.648059 564.760484
v 1.568197 -50.480688 564.831687
v 1.431574 -50.111946 564.208468
v 2.116778 -65.424328 555.861007
v 1.757237 -61.721179 555.092126
v 1.294684 -63.446972 555.445370
v 2.924342 -62.113489 555.030285
v 2.442888 -63.665799 555.521778
v 1.106298 -65.282214 555.666311
v 3.436532 -63.731570 555.899239
v 3.998392 -62.098820 555.261112
v 2.984072 -65.578728 556.338841
v 2.691892 -67.414521 556.520816
v 1.903347 -67.091058 555.979758
v 2.758283 -60.608192 554.568201
v 3.925797 -59.916807 554.036265
v 4.129648 -60.355965 554.076148
v 3.565039 -61.003892 554.472481
v 6.231435 -58.989475 553.426250
v 5.098554 -59.434090 553.630971
v 5.223960 -58.647344 553.637360
v 5.933319 -59.670284 553.843062
v 4.920758 -60.101966 553.911418
v 4.525071 -60.918042 554.504841
v 5.572577 -60.492642 554.649896
v 0.809200 -65.413165 571.686198
v 0.881158 -66.933571 572.389300
v 1.092511 -67.029645 572.207039
v 0.578918 -65.362738 572.028716
v 0.695213 -66.919044 572.708055
v 0.796898 -67.602869 572.992369
v 0.938862 -67.756456 572.849140
v 1.126023 -67.810829 572.679807
v 0.557701 -67.196947 573.243289
v 0.355287 -65.701086 572.641522
v 0.774486 -67.868283 573.349514
v 1.166291 -68.179612 573.017916
v 0.976451 -68.141656 573.218662
v 1.047969 -68.362999 573.564106
v 2.930872 -78.454001 573.896294
v 2.868265 -78.638886 573.623819
v 2.900409 -78.290624 573.065649
v 2.951417 -78.013560 573.004237
v 2.871807 -78.653604 573.140730
v 2.876887 -78.184295 572.515632
v 2.947939 -77.114005 571.775752
v 2.902265 -77.695055 572.070145
v 2.844498 -77.477630 571.101990
v 3.469867 -71.732185 555.750204
v 3.499867 -71.467069 554.815352
v 3.703244 -72.877673 554.580341
v 3.750492 -72.429725 553.988738
v 3.705219 -72.098488 553.629162
v 3.488194 -71.433704 553.958981
v 3.697069 -74.890654 552.947130
v 3.689088 -73.805097 552.862673
v 3.834289 -73.213587 553.237576
v 3.808104 -73.872882 553.634104
v 3.558867 -72.856196 552.887518
v 3.721033 -72.444546 553.134063
v 2.987627 -70.865673 553.549611
v 3.439506 -71.631850 553.310304
v 3.258503 -71.979875 553.070203
v 3.204956 -76.865308 554.442177
v 3.439747 -75.172961 555.003534
v 3.219538 -76.835714 552.471118
v 3.651341 -75.183685 553.763563
v 3.521294 -76.101751 553.389584
v 3.477161 -76.022055 552.703640
v 3.360036 -76.046417 554.682889
v 3.300230 -76.924479 553.137550
v -0.648256 -78.870977 551.892617
v -0.581214 -78.361949 552.079520
v 0.027456 -78.355150 552.159914
v -1.135783 -78.280065 552.018509
v -0.981075 -77.804987 552.528163
v -0.554380 -77.653084 552.824247
v 0.027456 -77.550319 553.024085
v -2.065025 -77.561646 552.390907
v -1.613403 -77.979090 552.180899
v -1.860948 -78.421251 552.003915
v -1.612025 -76.922175 553.218363
v -1.226912 -77.402087 552.894403
v 0.027355 -74.664539 555.549043
v 0.027456 -76.488852 554.209915
v -0.665788 -76.824126 553.734630
v -1.007896 -76.072778 554.345652
v 1.195416 -73.266433 555.007852
v 1.894315 -73.843438 554.537296
v 1.573027 -74.833807 554.711752
v 1.915381 -72.393792 554.235177
v 2.393855 -73.016097 553.964433
v 2.765170 -73.446034 553.625346
v 2.630478 -74.111929 553.791745
v 2.500719 -74.978893 553.796617
v 2.886243 -72.425457 553.366988
v 2.453897 -71.712009 553.569576
v 3.181066 -73.206546 553.161770
v 3.212671 -75.031952 553.068662
v 3.258632 -74.092737 553.124383
v 0.027456 -70.508500 553.776756
v -0.708100 -70.515453 553.703181
v -0.781199 -69.920482 553.437671
v 0.027456 -71.422715 554.412150
v -0.674510 -71.325456 554.256532
v -1.183352 -71.191017 554.004862
v -1.368085 -70.655146 553.602451
v -1.140504 -73.266433 555.007852
v -0.792598 -72.296075 554.799594
v 0.027456 -72.631121 555.122335
v -1.860469 -72.393792 554.235177
v -1.458946 -71.704526 554.184650
v -2.198922 -70.571697 553.359726
v -1.915280 -71.084118 553.607892
v -2.398985 -71.712008 553.569576
v -3.634177 -73.805096 552.862673
v -3.203720 -74.092737 553.124383
v -3.157760 -75.031952 553.068662
v -3.503956 -72.856196 552.887518
v -3.126155 -73.206546 553.161770
v -2.710258 -73.446033 553.625346
v -2.575567 -74.111929 553.791745
v -2.445807 -74.978892 553.796618
v -2.831332 -72.425457 553.366988
v -3.203591 -71.979875 553.070203
v -2.338943 -73.016096 553.964433
v -1.518115 -74.833807 554.711752
v -1.839403 -73.843438 554.537296
v -7.835848 -57.043099 558.596181
v -7.281283 -56.292604 559.067181
v -6.664816 -57.334663 560.558719
v -6.379842 -56.540475 560.629692
v -6.634544 -55.629221 559.767451
v -5.040275 -58.232010 563.522358
v -5.852322 -58.061414 562.134719
v -5.109454 -56.563430 562.735542
v -5.797416 -56.640552 561.600906
v -5.896317 -55.256524 560.797600
v -5.193062 -54.989196 561.915854
v -3.795089 -53.183637 564.052569
v -3.893234 -54.722406 564.530982
v -3.502449 -55.090392 565.292051
v -4.208840 -53.214935 563.167237
v -4.252798 -54.539082 563.710834
v -4.297225 -55.673405 564.035478
v -4.094237 -56.291511 564.654776
v -3.812659 -57.022605 565.341761
v -4.656179 -54.697583 562.879180
v -4.650265 -53.357489 562.215540
v -4.592589 -56.155242 563.580468
v -4.249113 -58.752756 565.109333
v -4.455209 -57.537581 564.345307
v 4.611722 -52.340806 561.636651
v 4.406551 -51.640508 561.289499
v 4.167334 -51.679422 562.039827
v 4.211029 -52.212397 562.539281
v 4.062717 -51.152203 561.308392
v 3.914440 -51.434790 562.291642
v 3.854086 -52.090845 563.232761
v -4.007804 -51.152203 561.308392
v -4.351638 -51.640508 561.289499
v -4.112421 -51.679422 562.039828
v -3.859526 -51.434790 562.291642
v -4.556809 -52.340806 561.636651
v -4.156116 -52.212397 562.539281
v -3.799172 -52.090845 563.232761
v 0.197083 -51.551251 563.324842
v 0.254599 -51.901125 560.714597
v 0.260931 -54.219385 566.259969
v 0.357224 -52.505827 564.974388
v 0.464006 -54.328533 566.425447
v 0.330187 -51.580760 563.560207
v 0.213177 -52.467148 564.751216
v 0.563941 -51.953030 560.729207
v 0.417548 -51.395873 562.145110
v 0.219953 -51.379773 561.975785
v 0.375427 -56.215753 557.517392
v 0.169975 -54.609340 558.454742
v 0.311145 -54.107540 558.770057
v 0.592736 -54.771598 558.312702
v 0.103828 -51.949442 560.567374
v 0.110798 -53.104443 559.455099
v 0.279359 -52.995366 559.579275
v 0.639278 -53.214537 559.409482
v -2.091196 -56.449399 566.708635
v -1.674917 -57.383931 567.273020
v -2.584870 -56.010461 566.318905
v -3.124161 -58.192880 566.390954
v -2.778753 -58.856581 566.884304
v -2.455188 -59.849570 567.541331
v -3.061937 -55.574373 565.882183
v -3.479322 -57.632279 565.907450
v -3.964711 -59.608071 565.798768
v -3.701415 -60.323420 566.384109
v -3.258709 -62.157524 567.689911
v -3.498299 -61.157806 566.958205
v -0.934928 -60.829361 569.354426
v -1.909862 -63.051274 569.541926
v -1.478767 -59.414285 568.263400
v -0.890873 -57.819058 568.042190
v -2.161609 -61.322699 568.471259
v -1.389169 -61.838904 569.421548
v -2.847982 -63.166963 568.663327
v -2.427606 -64.263814 569.713681
v 7.336195 -56.292604 559.067181
v 7.890760 -57.043099 558.596181
v 6.689456 -55.629222 559.767451
v 6.434754 -56.540475 560.629692
v 6.719729 -57.334664 560.558719
v 7.096103 -58.268580 560.452402
v 5.951230 -55.256524 560.797600
v 5.852328 -56.640552 561.600906
v 6.119092 -59.379745 562.410791
v 5.907235 -58.061415 562.134719
v 7.786520 -59.628872 560.172790
v 6.499075 -60.359632 562.364721
v 6.857779 -61.098896 562.256265
v 7.484695 -59.019814 560.301347
v 7.043256 -61.775504 562.281755
v 7.895993 -60.198147 560.138183
v -6.572300 -59.803135 554.784911
v -7.493259 -59.069060 554.862873
v -7.472759 -58.767671 554.138146
v -6.835513 -59.148669 553.927757
v -8.760872 -57.704333 554.726174
v -8.225341 -58.363704 554.806156
v -8.166544 -58.949731 556.218511
v -8.349278 -57.618251 553.793060
v -7.907004 -58.247957 553.920646
v -7.182668 -58.531103 553.494077
v -7.547755 -57.867931 553.332596
v -5.904041 -79.277634 572.551359
v -5.599353 -79.261903 572.674913
v -6.096332 -79.288352 572.491679
v -6.055870 -79.260429 572.711481
v -5.905622 -79.255646 572.819697
v -5.611060 -79.251616 572.961457
v -6.219354 -79.284875 572.531548
v -6.116160 -79.253224 572.826384
v -5.593227 -79.299176 573.220980
v -5.927922 -79.267032 573.050635
v 6.375265 -79.556798 571.754392
v 6.377167 -79.753165 571.379727
v 6.251570 -79.636447 571.582690
v 6.221786 -79.498531 571.847725
v 6.311355 -79.915831 571.090087
v 6.151064 -79.672332 571.487746
v 6.047630 -79.474198 571.841642
v 4.834385 -79.198994 572.244172
v 4.575566 -79.171667 571.931525
v 4.289013 -79.123589 572.171777
v 4.345098 -79.144948 572.481192
v 4.218486 -79.091808 571.576252
v 3.959957 -79.042517 572.024369
v 3.832962 -79.070895 572.545859
v -4.163217 -79.247243 573.247543
v -4.665994 -79.236055 573.023295
v -4.816377 -79.243726 573.175558
v -4.582941 -79.281633 573.352060
v -5.165894 -79.245591 572.835033
v -5.125666 -79.301624 572.519341
v -5.192787 -79.244926 573.094345
v -5.097204 -79.300841 573.327491
v -3.384594 -71.631850 553.310304
v -2.932715 -70.865673 553.549611
v -3.666122 -72.444546 553.134063
v -3.650307 -72.098488 553.629162
v -3.433282 -71.433704 553.958982
v -3.779377 -73.213587 553.237576
v -3.695581 -72.429725 553.988738
v -3.444956 -71.467068 554.815352
v 3.384792 -72.361974 556.463270
v 3.282891 -73.133171 556.837656
v 3.450228 -73.609466 555.790535
v 3.578838 -73.312362 555.239438
v 3.176508 -74.914194 556.562728
v 3.220733 -74.000767 556.793135
v 3.004043 -73.478479 558.452528
v 3.462728 -74.301324 555.413536
v 3.672371 -74.245392 554.369825
v 7.602668 -57.867931 553.332596
v 7.237580 -58.531104 553.494076
v 7.961917 -58.247957 553.920646
v 7.527671 -58.767671 554.138146
v 6.890426 -59.148669 553.927757
v 8.221457 -58.949732 556.218511
v 8.280253 -58.363705 554.806156
v 8.815785 -57.704334 554.726174
v 7.548172 -59.069061 554.862873
v 6.627213 -59.803135 554.784911
v -8.792775 -56.295074 553.947787
v -0.507344 -57.095107 567.914305
v -0.595373 -60.187941 569.353776
v -0.346030 -59.861315 569.421457
v -0.271158 -56.812548 567.842692
v -0.524006 -65.362738 572.028716
v 0.027456 -63.136377 571.513717
v -0.199597 -62.962902 571.249763
v -0.300375 -65.701086 572.641522
v 0.027456 -59.725549 569.601942
v -0.147396 -59.742111 569.537129
v -0.427511 -62.878858 570.881333
v -1.037599 -67.029645 572.207039
v -0.826246 -66.933571 572.389300
v -0.754287 -65.413165 571.686198
v -0.883950 -67.756456 572.849140
v -0.741986 -67.602869 572.992369
v -0.640301 -66.919044 572.708055
v -0.993057 -68.362999 573.564106
v -0.921539 -68.141656 573.218662
v -1.111379 -68.179612 573.017916
v -0.719574 -67.868282 573.349514
v -0.502789 -67.196947 573.243289
v 1.745840 -67.886562 572.775453
v 1.805040 -68.067447 572.872705
v 1.569196 -68.065201 572.901555
v 1.646350 -68.214869 573.010020
v 1.718487 -68.331487 573.082067
v 1.852589 -68.275240 572.993985
v 1.371013 -68.542537 573.495945
v 1.513069 -68.388771 573.202422
v 1.406718 -68.242736 573.060044
v 1.661951 -68.500927 573.265049
v 1.856773 -68.531471 573.208324
v 1.506238 -67.605145 572.485569
v 0.562257 -57.095107 567.914305
v 0.326071 -56.812548 567.842692
v 0.400942 -59.861315 569.421457
v 0.650286 -60.187941 569.353776
v 0.254510 -62.962902 571.249763
v 0.482424 -62.878858 570.881333
v 0.202308 -59.742111 569.537129
v -2.860720 -75.278155 576.535891
v -2.617584 -74.580311 576.450080
v -2.514019 -74.935780 576.900619
v -2.355469 -74.417449 576.771550
v -2.210631 -73.955300 576.850690
v -2.314223 -73.837978 576.696156
v -1.610975 -73.543416 577.252454
v -2.008348 -74.054749 577.034043
v -2.100566 -74.553782 577.196507
v -1.941636 -73.542016 577.054754
v -1.964061 -73.100980 577.004102
v -2.652493 -75.660603 578.182725
v -2.993870 -75.773893 577.174113
v -3.027446 -76.110672 578.003463
v -2.621111 -75.351742 577.436550
v 0.450820 -69.826682 576.117663
v 0.436980 -70.942447 576.897090
v 0.841936 -71.525693 577.082398
v 0.856450 -70.654284 576.627688
v 0.854926 -73.132306 577.994003
v 1.248509 -71.500023 577.018137
v 1.238677 -72.226236 577.214547
v 0.838750 -74.266619 579.248718
v 0.836111 -69.920482 553.437671
v 0.763012 -70.515453 553.703181
v 1.422997 -70.655146 553.602451
v 1.238264 -71.191017 554.004862
v 0.729421 -71.325456 554.256532
v 1.970192 -71.084119 553.607892
v 2.253834 -70.571697 553.359726
v 1.513857 -71.704526 554.184650
v 0.847509 -72.296075 554.799594
v 0.636125 -78.361949 552.079520
v 0.703167 -78.870977 551.892617
v 0.609291 -77.653084 552.824247
v 1.035986 -77.804987 552.528163
v 1.190694 -78.280065 552.018509
v 1.062807 -76.072778 554.345652
v 0.720699 -76.824126 553.734630
v 1.666936 -76.922176 553.218363
v 1.281823 -77.402087 552.894403
v 1.915859 -78.421251 552.003915
v 1.668314 -77.979090 552.180899
v 2.119936 -77.561646 552.390907
v 1.765841 -75.800751 554.082988
v 2.502600 -75.796347 553.433647
v 2.547915 -76.359227 553.025282
v 2.154072 -76.578719 553.187634
v 3.105956 -75.907847 552.827487
v 2.913190 -76.613677 552.570499
v 2.560872 -77.128100 552.477136
v 2.864464 -77.472858 552.310525
v -3.051045 -75.907847 552.827487
v -2.447688 -75.796347 553.433647
v -2.493003 -76.359227 553.025283
v -2.858278 -76.613677 552.570499
v -1.710929 -75.800750 554.082988
v -2.099160 -76.578718 553.187634
v -2.809553 -77.472858 552.310525
v -2.505960 -77.128100 552.477136
vt 0.283127 0.441909
vt 0.285616 0.430338
vt 0.282943 0.448636
vt 0.277575 0.461709
vt 0.288104 0.418766
vt 0.288312 0.435562
vt 0.288521 0.452358
vt 0.280272 0.466933
vt 0.272022 0.481509
vt 0.293081 0.395624
vt 0.299050 0.409415
vt 0.293682 0.422489
vt 0.290592 0.407195
vt 0.305020 0.423207
vt 0.296770 0.437782
vt 0.316959 0.450789
vt 0.302948 0.468369
vt 0.299859 0.453076
vt 0.310989 0.436998
vt 0.288938 0.485949
vt 0.288729 0.469153
vt 0.260917 0.521109
vt 0.266470 0.501309
vt 0.282816 0.430328
vt 0.284942 0.422615
vt 0.282506 0.418746
vt 0.284268 0.414893
vt 0.286031 0.411039
vt 0.287068 0.414903
vt 0.281885 0.395584
vt 0.284684 0.395594
vt 0.284476 0.405243
vt 0.282196 0.407165
vt 0.287483 0.395604
vt 0.286757 0.403322
vt 0.288675 0.405258
vt 0.290282 0.395614
vt 0.413189 0.034323
vt 0.406994 0.044346
vt 0.376089 0.023351
vt 0.379389 0.018011
vt 0.382690 0.012672
vt 0.419383 0.024300
vt 0.385990 0.007332
vt 0.389290 0.001992
vt 0.449476 0.046609
vt 0.443687 0.055975
vt 0.437899 0.065341
vt 0.277070 0.373034
vt 0.278641 0.358662
vt 0.283743 0.358196
vt 0.283031 0.370308
vt 0.280212 0.344291
vt 0.284455 0.346085
vt 0.288698 0.347879
vt 0.288844 0.357731
vt 0.288991 0.367582
vt 0.472027 0.083631
vt 0.469462 0.088129
vt 0.466897 0.092628
vt 0.477158 0.074634
vt 0.474592 0.079133
vt 0.504839 0.102660
vt 0.502603 0.106973
vt 0.488598 0.093053
vt 0.490998 0.088647
vt 0.500367 0.111287
vt 0.486197 0.097459
vt 0.495894 0.119914
vt 0.481395 0.106271
vt 0.483796 0.101865
vt 0.498130 0.115600
vt 0.423464 0.086301
vt 0.430681 0.075821
vt 0.456720 0.106197
vt 0.451632 0.112982
vt 0.446544 0.119767
vt 0.461808 0.099412
vt 0.489326 0.128244
vt 0.475567 0.113828
vt 0.482759 0.136574
vt 0.469739 0.121385
vt 0.469623 0.153233
vt 0.458083 0.136500
vt 0.463911 0.128943
vt 0.476191 0.144903
vt 0.415698 0.092584
vt 0.405178 0.085830
vt 0.409286 0.079453
vt 0.407933 0.098868
vt 0.401069 0.092208
vt 0.394206 0.085548
vt 0.394657 0.079076
vt 0.395109 0.072604
vt 0.392401 0.111435
vt 0.385989 0.098303
vt 0.393529 0.095256
vt 0.400167 0.105152
vt 0.379577 0.085172
vt 0.386892 0.085360
vt 0.366753 0.058908
vt 0.380931 0.065756
vt 0.383911 0.075558
vt 0.373165 0.072040
vt 0.713694 0.726808
vt 0.710347 0.744698
vt 0.706573 0.756958
vt 0.708495 0.745097
vt 0.707001 0.762589
vt 0.704651 0.768818
vt 0.702300 0.775047
vt 0.702798 0.769217
vt 0.703296 0.763386
vt 0.700308 0.798369
vt 0.698456 0.798768
vt 0.701553 0.783793
vt 0.703655 0.780479
vt 0.696603 0.799167
vt 0.699452 0.787107
vt 0.692898 0.799965
vt 0.698097 0.781676
vt 0.698774 0.784391
vt 0.694750 0.799566
vt 0.749838 0.255677
vt 0.748855 0.253002
vt 0.756085 0.246283
vt 0.759797 0.249312
vt 0.747871 0.250326
vt 0.752373 0.243255
vt 0.756875 0.236183
vt 0.763315 0.239565
vt 0.769755 0.242946
vt 0.509885 0.182473
vt 0.489754 0.167853
vt 0.495443 0.159797
vt 0.501131 0.151742
vt 0.519504 0.166910
vt 0.485817 0.152350
vt 0.479689 0.160543
vt 0.491945 0.144157
vt 0.504201 0.127772
vt 0.498073 0.135965
vt 0.512509 0.135630
vt 0.506820 0.143686
vt 0.529123 0.151346
vt 0.568833 0.197315
vt 0.554096 0.193604
vt 0.560099 0.187601
vt 0.575233 0.191905
vt 0.539359 0.189894
vt 0.544964 0.183298
vt 0.550569 0.176702
vt 0.566101 0.181598
vt 0.581634 0.186494
vt 0.545451 0.157428
vt 0.561779 0.163510
vt 0.556174 0.170106
vt 0.594434 0.175674
vt 0.588034 0.181084
vt 0.572104 0.175595
vt 0.578106 0.169592
vt 0.655104 0.629761
vt 0.673964 0.634955
vt 0.671241 0.640731
vt 0.668517 0.646506
vt 0.659161 0.641271
vt 0.649804 0.636035
vt 0.660403 0.623487
vt 0.679410 0.623404
vt 0.676687 0.629179
vt 0.698418 0.623321
vt 0.695621 0.631735
vt 0.686154 0.630457
vt 0.688914 0.623363
vt 0.692824 0.640149
vt 0.683394 0.637552
vt 0.687231 0.656977
vt 0.677874 0.651742
vt 0.680634 0.644647
vt 0.690028 0.648563
vt 0.443897 0.460953
vt 0.446090 0.473625
vt 0.442961 0.475992
vt 0.439833 0.478359
vt 0.438615 0.470840
vt 0.437398 0.463320
vt 0.433575 0.483093
vt 0.432237 0.474390
vt 0.435426 0.472615
vt 0.436704 0.480726
vt 0.430898 0.465687
vt 0.434148 0.464504
vt 0.428222 0.448281
vt 0.434963 0.448281
vt 0.441704 0.448281
vt 0.835015 0.965707
vt 0.844323 0.971451
vt 0.842942 0.973838
vt 0.835220 0.969721
vt 0.853630 0.977194
vt 0.850664 0.977956
vt 0.847699 0.978717
vt 0.841563 0.976226
vt 0.835426 0.973735
vt 0.872245 0.988682
vt 0.863143 0.986952
vt 0.856904 0.982454
vt 0.862938 0.982938
vt 0.854041 0.985222
vt 0.850870 0.981970
vt 0.835837 0.981763
vt 0.835631 0.977749
vt 0.843251 0.979859
vt 0.844939 0.983493
vt 0.770617 0.954658
vt 0.764192 0.961967
vt 0.754624 0.947012
vt 0.760033 0.942001
vt 0.757767 0.969275
vt 0.749215 0.952024
vt 0.740662 0.934773
vt 0.745055 0.932058
vt 0.749448 0.929343
vt 0.732008 0.201019
vt 0.714873 0.183812
vt 0.719837 0.179835
vt 0.735403 0.195716
vt 0.697737 0.166606
vt 0.704272 0.163954
vt 0.710806 0.161303
vt 0.724802 0.175858
vt 0.738798 0.190414
vt 0.663467 0.132192
vt 0.673141 0.132192
vt 0.688706 0.148073
vt 0.680602 0.149399
vt 0.682814 0.132192
vt 0.696810 0.146747
vt 0.702162 0.132192
vt 0.723875 0.156000
vt 0.745588 0.179808
vt 0.714092 0.189670
vt 0.702799 0.177222
vt 0.696177 0.178320
vt 0.690725 0.170632
vt 0.685273 0.162944
vt 0.691505 0.164775
vt 0.660345 0.155622
vt 0.661126 0.149765
vt 0.675925 0.160198
vt 0.678261 0.166971
vt 0.661906 0.143907
vt 0.673590 0.153426
vt 0.677096 0.151412
vt 0.662686 0.138050
vt 0.043606 0.932588
vt 0.023303 0.942336
vt 0.025502 0.924678
vt 0.027700 0.907020
vt 0.040334 0.906808
vt 0.052968 0.906596
vt 0.048287 0.919592
vt 0.003000 0.952084
vt 0.002717 0.929764
vt 0.014109 0.927221
vt 0.013151 0.947210
vt 0.002433 0.907444
vt 0.015067 0.907232
vt 0.001866 0.862803
vt 0.016982 0.867253
vt 0.016024 0.887243
vt 0.002149 0.885123
vt 0.032098 0.871704
vt 0.029899 0.889362
vt 0.062330 0.880605
vt 0.057649 0.893601
vt 0.043774 0.891481
vt 0.047214 0.876154
vt 0.423488 0.471652
vt 0.416078 0.477616
vt 0.412214 0.468632
vt 0.426759 0.484847
vt 0.425124 0.478249
vt 0.419942 0.486601
vt 0.418010 0.482109
vt 0.406310 0.490109
vt 0.403784 0.489827
vt 0.410897 0.485968
vt 0.413126 0.488355
vt 0.401258 0.489545
vt 0.408668 0.483581
vt 0.398731 0.489264
vt 0.396205 0.488982
vt 0.367399 0.495897
vt 0.369094 0.472089
vt 0.390654 0.470360
vt 0.381802 0.492440
vt 0.370789 0.448281
vt 0.399505 0.448281
vt 0.491053 0.946182
vt 0.494004 0.953215
vt 0.492534 0.952504
vt 0.489878 0.946736
vt 0.496956 0.960247
vt 0.495189 0.958272
vt 0.493422 0.956297
vt 0.491063 0.951794
vt 0.488703 0.947290
vt 0.502859 0.974312
vt 0.498733 0.967834
vt 0.496961 0.963053
vt 0.499907 0.967280
vt 0.494606 0.961355
vt 0.494014 0.958826
vt 0.486354 0.948398
vt 0.487529 0.947844
vt 0.490772 0.953335
vt 0.490480 0.954876
vt 0.748877 0.233763
vt 0.740879 0.231342
vt 0.738661 0.223761
vt 0.736444 0.216181
vt 0.740140 0.214134
vt 0.743837 0.212088
vt 0.737772 0.204925
vt 0.734226 0.208600
vt 0.741318 0.201251
vt 0.751231 0.207996
vt 0.432986 0.864775
vt 0.426236 0.878781
vt 0.413451 0.887281
vt 0.418760 0.875502
vt 0.419486 0.892787
vt 0.408142 0.899061
vt 0.396797 0.905335
vt 0.400666 0.895782
vt 0.404535 0.886228
vt 0.405987 0.920798
vt 0.397523 0.922620
vt 0.402833 0.910840
vt 0.412737 0.906792
vt 0.389059 0.924442
vt 0.392928 0.914889
vt 0.372132 0.928086
vt 0.373120 0.922985
vt 0.383024 0.918937
vt 0.380596 0.926264
vt 0.374108 0.917884
vt 0.385453 0.911609
vt 0.376084 0.907681
vt 0.390309 0.896954
vt 0.375096 0.912782
vt 0.625467 0.997982
vt 0.630525 0.984391
vt 0.637185 0.975297
vt 0.634471 0.984351
vt 0.635582 0.970800
vt 0.639899 0.966243
vt 0.644215 0.961686
vt 0.643845 0.966203
vt 0.643474 0.970721
vt 0.645697 0.943617
vt 0.649643 0.943577
vt 0.644771 0.954910
vt 0.640639 0.957208
vt 0.653589 0.943538
vt 0.648902 0.952612
vt 0.661482 0.943459
vt 0.652478 0.957090
vt 0.650690 0.954851
vt 0.657536 0.943498
vt 0.374423 0.521093
vt 0.361861 0.524085
vt 0.391595 0.503542
vt 0.386985 0.518102
vt 0.380704 0.519597
vt 0.377764 0.547221
vt 0.372404 0.548484
vt 0.376554 0.534041
vt 0.382374 0.532661
vt 0.367044 0.549747
vt 0.370733 0.535420
vt 0.356324 0.552272
vt 0.739555 0.241721
vt 0.733147 0.240954
vt 0.726738 0.240187
vt 0.733809 0.235765
vt 0.739053 0.250003
vt 0.730234 0.249679
vt 0.734895 0.245700
vt 0.712597 0.249032
vt 0.719668 0.244610
vt 0.727281 0.245155
vt 0.721416 0.249355
vt 0.421315 0.966112
vt 0.418389 0.967408
vt 0.418839 0.962014
vt 0.421899 0.961018
vt 0.415462 0.968704
vt 0.415780 0.963009
vt 0.416097 0.957314
vt 0.419289 0.956619
vt 0.422482 0.955925
vt 0.409610 0.971296
vt 0.409711 0.958704
vt 0.409813 0.946112
vt 0.416731 0.945925
vt 0.423649 0.945737
vt 0.373769 0.912206
vt 0.374294 0.908010
vt 0.373244 0.916402
vt 0.372379 0.914921
vt 0.372441 0.911630
vt 0.372503 0.908338
vt 0.371329 0.923313
vt 0.372287 0.919858
vt 0.370527 0.918541
vt 0.371453 0.916731
vt 0.368922 0.908996
vt 0.370712 0.908667
vt 0.371083 0.912699
vt 0.369724 0.913768
vt 0.357935 0.915425
vt 0.360682 0.913818
vt 0.363429 0.912210
vt 0.363616 0.917918
vt 0.363804 0.923626
vt 0.360442 0.926169
vt 0.357081 0.928712
vt 0.366670 0.915843
vt 0.366175 0.910603
vt 0.367165 0.921084
vt 0.368156 0.931564
vt 0.367661 0.926324
vt 0.364179 0.935042
vt 0.363992 0.929334
vt 0.356227 0.941998
vt 0.356654 0.935355
vt 0.360323 0.932344
vt 0.360203 0.938520
vt 0.253862 0.578786
vt 0.261173 0.579753
vt 0.258784 0.589944
vt 0.256396 0.600136
vt 0.250569 0.598930
vt 0.268483 0.580719
vt 0.265353 0.591031
vt 0.262069 0.590488
vt 0.264828 0.580236
vt 0.262223 0.601342
vt 0.259310 0.600739
vt 0.255963 0.621966
vt 0.253792 0.621243
vt 0.256551 0.610991
vt 0.259093 0.611654
vt 0.251620 0.620520
vt 0.254008 0.610328
vt 0.247277 0.619074
vt 0.269960 0.583142
vt 0.267106 0.591331
vt 0.271438 0.585564
vt 0.268858 0.591631
vt 0.266279 0.597698
vt 0.264251 0.599520
vt 0.274392 0.590410
vt 0.269785 0.598299
vt 0.269322 0.594965
vt 0.272915 0.587987
vt 0.265177 0.606188
vt 0.265728 0.601943
vt 0.262411 0.606799
vt 0.260570 0.614077
vt 0.457875 0.952484
vt 0.462462 0.949333
vt 0.464655 0.952469
vt 0.466847 0.955605
vt 0.463357 0.957775
vt 0.459866 0.959945
vt 0.467050 0.946182
vt 0.470439 0.948723
vt 0.467547 0.950596
vt 0.464756 0.947757
vt 0.473828 0.951265
vt 0.470338 0.953435
vt 0.480607 0.956348
vt 0.475919 0.959113
vt 0.473129 0.956274
vt 0.477218 0.953807
vt 0.471232 0.961877
vt 0.469040 0.958741
vt 0.461857 0.967407
vt 0.460862 0.963676
vt 0.464951 0.961209
vt 0.466545 0.964642
vt 0.308240 0.555225
vt 0.309047 0.567818
vt 0.306897 0.567733
vt 0.305418 0.561394
vt 0.309854 0.580410
vt 0.306225 0.573987
vt 0.302596 0.567563
vt 0.266312 0.575427
vt 0.269772 0.576271
vt 0.262853 0.574583
vt 0.264534 0.569414
vt 0.267797 0.570619
vt 0.271060 0.571823
vt 0.258008 0.567006
vt 0.262155 0.555225
vt 0.267896 0.559076
vt 0.273637 0.562927
vt 0.535630 0.966605
vt 0.535480 0.961213
vt 0.538230 0.957851
vt 0.538900 0.961491
vt 0.535329 0.955822
vt 0.537560 0.954210
vt 0.539790 0.952598
vt 0.540980 0.954488
vt 0.542171 0.956378
vt 0.535029 0.945038
vt 0.538450 0.945316
vt 0.538005 0.949763
vt 0.535179 0.950430
vt 0.541870 0.945595
vt 0.540830 0.949096
vt 0.548711 0.946151
vt 0.545441 0.951265
vt 0.543135 0.950180
vt 0.545290 0.945873
vt 0.286284 0.568370
vt 0.288855 0.576680
vt 0.287404 0.577440
vt 0.285057 0.570943
vt 0.291425 0.584990
vt 0.289750 0.583936
vt 0.288075 0.582881
vt 0.285952 0.578199
vt 0.283830 0.573517
vt 0.296567 0.601610
vt 0.292769 0.595873
vt 0.291260 0.589905
vt 0.293996 0.593300
vt 0.288971 0.590137
vt 0.288523 0.586509
vt 0.281375 0.578664
vt 0.282602 0.576090
vt 0.285563 0.581300
vt 0.285173 0.584401
vt 0.552208 0.948568
vt 0.555705 0.950985
vt 0.551907 0.956722
vt 0.548109 0.962458
vt 0.546624 0.960938
vt 0.545140 0.959418
vt 0.540513 0.973931
vt 0.539292 0.972100
vt 0.542958 0.966519
vt 0.544311 0.968194
vt 0.538072 0.970268
vt 0.541606 0.964843
vt 0.540253 0.963167
vt 0.536851 0.968436
vt 0.543655 0.957898
vt 0.467261 0.966029
vt 0.463655 0.968518
vt 0.470868 0.963540
vt 0.470504 0.965202
vt 0.467978 0.967415
vt 0.465452 0.969629
vt 0.477717 0.960224
vt 0.474293 0.961882
vt 0.474827 0.964100
vt 0.472666 0.964651
vt 0.469048 0.971851
vt 0.467250 0.970740
vt 0.469958 0.967695
vt 0.471938 0.967975
vt 0.305894 0.594284
vt 0.304673 0.596115
vt 0.305515 0.591386
vt 0.306884 0.590816
vt 0.303452 0.597947
vt 0.304146 0.591957
vt 0.304839 0.585967
vt 0.306356 0.586657
vt 0.307874 0.587347
vt 0.301011 0.601610
vt 0.301407 0.593098
vt 0.302776 0.592528
vt 0.302232 0.599779
vt 0.301803 0.584587
vt 0.303321 0.585277
vt 0.290362 0.568168
vt 0.292191 0.576529
vt 0.294440 0.567966
vt 0.295527 0.576377
vt 0.296614 0.584788
vt 0.294020 0.584889
vt 0.299209 0.584687
vt 0.299900 0.601610
vt 0.299554 0.593149
vt 0.298789 0.601610
vt 0.297702 0.593199
vt 0.295849 0.593250
vt 0.297678 0.601610
vt 0.146953 0.851874
vt 0.158617 0.837842
vt 0.169199 0.832390
vt 0.161984 0.842525
vt 0.170281 0.823810
vt 0.176414 0.822255
vt 0.182546 0.820700
vt 0.179780 0.826938
vt 0.177014 0.833176
vt 0.193609 0.795747
vt 0.196976 0.800430
vt 0.186695 0.811342
vt 0.181945 0.809779
vt 0.200343 0.805112
vt 0.191444 0.812906
vt 0.207076 0.814478
vt 0.192045 0.823827
vt 0.191745 0.818367
vt 0.203709 0.809795
vt 0.795130 0.341160
vt 0.789808 0.343673
vt 0.781662 0.324201
vt 0.786103 0.322038
vt 0.784487 0.346186
vt 0.777222 0.326363
vt 0.769957 0.306541
vt 0.773516 0.304729
vt 0.777076 0.302917
vt 0.773843 0.351211
vt 0.762838 0.310165
vt 0.766397 0.308353
vt 0.779165 0.348698
vt 0.751832 0.269118
vt 0.753630 0.268007
vt 0.760013 0.288180
vt 0.757335 0.289641
vt 0.755427 0.266896
vt 0.762692 0.286718
vt 0.759022 0.264674
vt 0.768049 0.283796
vt 0.765370 0.285257
vt 0.757225 0.265785
vt 0.636401 0.754451
vt 0.630535 0.776446
vt 0.628720 0.773490
vt 0.634860 0.752620
vt 0.624668 0.798442
vt 0.622580 0.794360
vt 0.620492 0.790279
vt 0.626906 0.770534
vt 0.633319 0.750788
vt 0.612935 0.842432
vt 0.607665 0.829770
vt 0.602395 0.817108
vt 0.609355 0.799612
vt 0.616316 0.782117
vt 0.618404 0.786198
vt 0.630237 0.747125
vt 0.631778 0.748957
vt 0.625091 0.767577
vt 0.623276 0.764621
vt 0.160404 0.845581
vt 0.148064 0.853671
vt 0.172745 0.837491
vt 0.168475 0.841805
vt 0.158825 0.848637
vt 0.149175 0.855469
vt 0.193156 0.825624
vt 0.182951 0.831558
vt 0.179237 0.836771
vt 0.173856 0.839288
vt 0.151397 0.859064
vt 0.150286 0.857266
vt 0.162071 0.848277
vt 0.165317 0.847917
vt 0.310913 0.689591
vt 0.308437 0.667596
vt 0.310656 0.665986
vt 0.313080 0.683260
vt 0.305962 0.645600
vt 0.308232 0.648712
vt 0.310502 0.651823
vt 0.312875 0.664376
vt 0.315247 0.676929
vt 0.305654 0.617274
vt 0.306943 0.632993
vt 0.303486 0.623605
vt 0.310296 0.632939
vt 0.310399 0.642381
vt 0.319582 0.664267
vt 0.317415 0.670598
vt 0.313907 0.656489
vt 0.314939 0.648603
vt 0.309316 0.611780
vt 0.307728 0.610390
vt 0.312738 0.629276
vt 0.310784 0.624665
vt 0.308829 0.620054
vt 0.306141 0.609000
vt 0.312861 0.636634
vt 0.316160 0.646771
vt 0.309563 0.626496
vt 0.305897 0.613137
vt 0.423777 0.717092
vt 0.430880 0.713087
vt 0.430898 0.714131
vt 0.425219 0.717543
vt 0.437983 0.709082
vt 0.436576 0.710718
vt 0.435170 0.712354
vt 0.430915 0.715174
vt 0.426661 0.717994
vt 0.452189 0.701073
vt 0.446528 0.705529
vt 0.441552 0.708123
vt 0.445086 0.705078
vt 0.440867 0.709984
vt 0.438018 0.711169
vt 0.429544 0.718896
vt 0.428102 0.718445
vt 0.433060 0.714807
vt 0.435205 0.714440
vt 0.440980 0.712942
vt 0.437607 0.716207
vt 0.444354 0.709677
vt 0.447842 0.709370
vt 0.446756 0.711444
vt 0.445669 0.713519
vt 0.454590 0.702840
vt 0.449472 0.706259
vt 0.456991 0.704607
vt 0.452417 0.706989
vt 0.461794 0.708141
vt 0.453731 0.710830
vt 0.453074 0.708909
vt 0.459393 0.706374
vt 0.246991 0.598105
vt 0.250130 0.579175
vt 0.243852 0.617036
vt 0.240427 0.614998
vt 0.241920 0.606139
vt 0.243412 0.597281
vt 0.244905 0.588422
vt 0.246398 0.579563
vt 0.712613 0.254720
vt 0.712609 0.253298
vt 0.719955 0.252620
vt 0.721428 0.253622
vt 0.712605 0.251876
vt 0.718483 0.251618
vt 0.724360 0.251359
vt 0.727301 0.251941
vt 0.730242 0.252523
vt 0.719949 0.250487
vt 0.712601 0.250454
vt 0.727297 0.250519
vt 0.739056 0.251424
vt 0.733177 0.250972
vt 0.441573 0.734469
vt 0.451683 0.721305
vt 0.453174 0.723001
vt 0.454664 0.724697
vt 0.444613 0.738927
vt 0.463255 0.709303
vt 0.458214 0.716152
vt 0.456739 0.714723
vt 0.464715 0.710466
vt 0.459689 0.717581
vt 0.467636 0.712790
vt 0.462640 0.720439
vt 0.461165 0.719010
vt 0.466175 0.711628
vt 0.457644 0.728088
vt 0.456154 0.726392
vt 0.452649 0.735737
vt 0.447653 0.743386
vt 0.459448 0.689692
vt 0.461988 0.691604
vt 0.466706 0.678311
vt 0.469386 0.680368
vt 0.472067 0.682424
vt 0.464529 0.693515
vt 0.481223 0.655550
vt 0.487142 0.660241
vt 0.493061 0.664931
vt 0.477427 0.686536
vt 0.474747 0.684480
vt 0.467070 0.695427
vt 0.469611 0.697339
vt 0.235280 0.643025
vt 0.231055 0.640598
vt 0.223282 0.666976
vt 0.218257 0.664159
vt 0.213233 0.661343
vt 0.226830 0.638170
vt 0.666199 0.249032
vt 0.689398 0.249032
vt 0.689426 0.250551
vt 0.689454 0.252069
vt 0.666303 0.252263
vt 0.701013 0.250502
vt 0.700998 0.249032
vt 0.701029 0.251973
vt 0.689510 0.255107
vt 0.666406 0.255493
vt 0.500331 0.671000
vt 0.483983 0.691895
vt 0.482345 0.690555
vt 0.480705 0.689216
vt 0.496696 0.667966
vt 0.474260 0.701092
vt 0.475810 0.702343
vt 0.472710 0.699841
vt 0.471161 0.698590
vt 0.479066 0.687876
vt 0.807453 0.549614
vt 0.801842 0.554688
vt 0.786304 0.533108
vt 0.789105 0.530666
vt 0.791906 0.528224
vt 0.796231 0.559762
vt 0.780703 0.537992
vt 0.765176 0.516223
vt 0.770767 0.511529
vt 0.778536 0.522319
vt 0.776358 0.506835
vt 0.784132 0.517530
vt 0.781334 0.519924
vt 0.773562 0.509182
vt 0.500648 0.645698
vt 0.495893 0.642633
vt 0.504644 0.625025
vt 0.506439 0.625745
vt 0.508235 0.626465
vt 0.491138 0.639567
vt 0.501053 0.623585
vt 0.502849 0.624305
vt 0.208028 0.680010
vt 0.203301 0.677417
vt 0.212755 0.682603
vt 0.202228 0.698230
vt 0.200013 0.697045
vt 0.197798 0.695860
vt 0.195584 0.694675
vt 0.193369 0.693490
vt 0.650442 0.249835
vt 0.650506 0.253032
vt 0.634710 0.253801
vt 0.634697 0.252220
vt 0.634684 0.250639
vt 0.650571 0.256228
vt 0.634736 0.256963
vt 0.634723 0.255382
vt 0.507559 0.649853
vt 0.504104 0.647775
vt 0.511511 0.627585
vt 0.513150 0.628145
vt 0.514788 0.628705
vt 0.509873 0.627025
vt 0.810091 0.573464
vt 0.805500 0.576166
vt 0.814682 0.570762
vt 0.821911 0.591909
vt 0.820125 0.592074
vt 0.818340 0.592239
vt 0.816555 0.592405
vt 0.814769 0.592570
vt 0.510030 0.617529
vt 0.512185 0.616462
vt 0.507875 0.618596
vt 0.511107 0.612167
vt 0.513620 0.609313
vt 0.516134 0.606459
vt 0.506798 0.614302
vt 0.507337 0.616449
vt 0.512543 0.605018
vt 0.511825 0.608593
vt 0.524033 0.586452
vt 0.520084 0.596455
vt 0.515954 0.602524
vt 0.518288 0.595735
vt 0.189968 0.701856
vt 0.187073 0.702345
vt 0.192863 0.701368
vt 0.187927 0.706876
vt 0.184352 0.709038
vt 0.180777 0.711200
vt 0.193717 0.705900
vt 0.193290 0.703634
vt 0.185206 0.713570
vt 0.186567 0.710223
vt 0.168184 0.728909
vt 0.174480 0.720054
vt 0.180523 0.715139
vt 0.176695 0.721239
vt 0.626269 0.257956
vt 0.627669 0.256473
vt 0.617801 0.258949
vt 0.620615 0.257564
vt 0.623429 0.256179
vt 0.629069 0.254990
vt 0.600866 0.260935
vt 0.609321 0.258361
vt 0.614968 0.257963
vt 0.609334 0.259942
vt 0.617775 0.255787
vt 0.620602 0.255983
vt 0.627649 0.254102
vt 0.626230 0.253213
vt 0.515349 0.619436
vt 0.517099 0.618142
vt 0.513598 0.620730
vt 0.515685 0.613874
vt 0.517548 0.610726
vt 0.519410 0.607579
vt 0.512891 0.618596
vt 0.515910 0.610166
vt 0.521722 0.597015
vt 0.518816 0.603591
vt 0.819294 0.601330
vt 0.818413 0.603248
vt 0.820175 0.599413
vt 0.822009 0.606586
vt 0.822034 0.610256
vt 0.822058 0.613925
vt 0.823770 0.602752
vt 0.821972 0.601082
vt 0.825629 0.613595
vt 0.823819 0.610090
vt 0.829347 0.635280
vt 0.825703 0.624602
vt 0.824761 0.617346
vt 0.827488 0.624437
vt 0.864769 0.928465
vt 0.876344 0.931470
vt 0.875325 0.940413
vt 0.864769 0.940802
vt 0.887919 0.934474
vt 0.885880 0.940024
vt 0.883842 0.945575
vt 0.874305 0.949357
vt 0.864769 0.953138
vt 0.854723 0.939419
vt 0.853171 0.930591
vt 0.856277 0.948246
vt 0.847784 0.943354
vt 0.844678 0.938035
vt 0.841572 0.932717
vt 0.862334 0.974877
vt 0.870376 0.979796
vt 0.854292 0.969957
vt 0.854953 0.962720
vt 0.861730 0.966815
vt 0.868507 0.970910
vt 0.841399 0.954530
vt 0.471299 0.460785
vt 0.458695 0.467205
vt 0.456781 0.457743
vt 0.469665 0.454533
vt 0.454868 0.448281
vt 0.468032 0.448281
vt 0.278484 0.536298
vt 0.306126 0.511007
vt 0.314720 0.523536
vt 0.323314 0.536065
vt 0.309682 0.543775
vt 0.296050 0.551486
vt 0.297532 0.498478
vt 0.325364 0.468252
vt 0.311448 0.483365
vt 0.333768 0.485716
vt 0.319947 0.498361
vt 0.350577 0.520643
vt 0.336945 0.528354
vt 0.328446 0.513358
vt 0.342173 0.503179
vt 0.433875 0.210678
vt 0.409071 0.209836
vt 0.411848 0.200328
vt 0.434874 0.201795
vt 0.384267 0.208993
vt 0.388822 0.198862
vt 0.393377 0.188730
vt 0.414625 0.190821
vt 0.435874 0.192912
vt 0.334660 0.207309
vt 0.342771 0.195929
vt 0.350881 0.184548
vt 0.372130 0.186639
vt 0.367103 0.161788
vt 0.384795 0.165127
vt 0.378462 0.175883
vt 0.358992 0.173168
vt 0.402488 0.168467
vt 0.397932 0.178598
vt 0.437872 0.175145
vt 0.436873 0.184028
vt 0.417403 0.181313
vt 0.420180 0.171806
vt 0.405018 0.252838
vt 0.395826 0.264849
vt 0.377478 0.251666
vt 0.386437 0.241846
vt 0.386634 0.276861
vt 0.368519 0.261486
vt 0.350404 0.246111
vt 0.359130 0.238483
vt 0.367855 0.230854
vt 0.368249 0.300884
vt 0.362805 0.291108
vt 0.365662 0.276297
vt 0.377441 0.288873
vt 0.357361 0.281331
vt 0.353883 0.263721
vt 0.346474 0.261778
vt 0.335252 0.247880
vt 0.344568 0.255801
vt 0.351918 0.271554
vt 0.324031 0.233982
vt 0.337218 0.240047
vt 0.301588 0.206186
vt 0.308864 0.206857
vt 0.323041 0.223452
vt 0.312809 0.220084
vt 0.316141 0.207529
vt 0.333272 0.226820
vt 0.330693 0.208871
vt 0.349274 0.219863
vt 0.341273 0.223341
vt 0.323417 0.208200
vt 0.558585 0.865220
vt 0.561121 0.884240
vt 0.553532 0.890524
vt 0.549986 0.876565
vt 0.563657 0.903260
vt 0.557079 0.904483
vt 0.550501 0.905706
vt 0.545944 0.896808
vt 0.541387 0.887910
vt 0.568729 0.941299
vt 0.557594 0.933624
vt 0.557336 0.919053
vt 0.566193 0.922279
vt 0.546459 0.925949
vt 0.548480 0.915828
vt 0.524189 0.910599
vt 0.532788 0.899254
vt 0.540634 0.907541
vt 0.535324 0.918274
vt 0.934875 0.715648
vt 0.920452 0.723396
vt 0.910122 0.706508
vt 0.922763 0.696491
vt 0.906029 0.731144
vt 0.897482 0.716525
vt 0.888935 0.701906
vt 0.899793 0.689620
vt 0.910650 0.677333
vt 0.877184 0.746641
vt 0.872202 0.736560
vt 0.884842 0.726542
vt 0.891607 0.738893
vt 0.867221 0.726478
vt 0.878078 0.714192
vt 0.857257 0.706315
vt 0.864549 0.689491
vt 0.871841 0.672667
vt 0.880388 0.687286
vt 0.886425 0.639019
vt 0.898538 0.658176
vt 0.889463 0.672731
vt 0.879133 0.655843
vt 0.413655 0.159089
vt 0.426504 0.159218
vt 0.400806 0.158961
vt 0.399125 0.149456
vt 0.407131 0.146373
vt 0.415137 0.143290
vt 0.373428 0.149200
vt 0.387117 0.154081
vt 0.379752 0.136612
vt 0.389439 0.143034
vt 0.403769 0.127363
vt 0.396604 0.135198
vt 0.386077 0.124023
vt 0.708834 0.492436
vt 0.734161 0.451465
vt 0.736403 0.458128
vt 0.738645 0.464790
vt 0.710627 0.497766
vt 0.759489 0.410494
vt 0.763076 0.421154
vt 0.749740 0.439641
vt 0.746825 0.430979
vt 0.766663 0.431815
vt 0.752654 0.448303
vt 0.773838 0.453136
vt 0.758484 0.465626
vt 0.755569 0.456964
vt 0.770251 0.442475
vt 0.743129 0.478116
vt 0.740887 0.471453
vt 0.727775 0.490606
vt 0.712421 0.503096
vt 0.081780 0.685397
vt 0.081780 0.719046
vt 0.073376 0.729530
vt 0.064971 0.740014
vt 0.065232 0.719953
vt 0.065493 0.699891
vt 0.048163 0.760983
vt 0.048684 0.737684
vt 0.056958 0.728819
vt 0.056567 0.750499
vt 0.049205 0.714386
vt 0.057349 0.707138
vt 0.050247 0.667788
vt 0.058130 0.663778
vt 0.057739 0.685458
vt 0.049726 0.691087
vt 0.066014 0.659768
vt 0.065753 0.679830
vt 0.081780 0.651748
vt 0.445810 0.169667
vt 0.453697 0.174046
vt 0.448924 0.179304
vt 0.453748 0.164189
vt 0.458470 0.168788
vt 0.463192 0.173386
vt 0.461584 0.178425
vt 0.459976 0.183463
vt 0.472737 0.162870
vt 0.465604 0.165829
vt 0.461685 0.158711
vt 0.475852 0.172507
vt 0.469522 0.172947
vt 0.482081 0.191781
vt 0.471029 0.187622
vt 0.470275 0.180284
vt 0.478967 0.182144
vt 0.488550 0.187455
vt 0.491504 0.196426
vt 0.485596 0.178484
vt 0.495340 0.184462
vt 0.498133 0.192766
vt 0.500926 0.201071
vt 0.482642 0.169514
vt 0.492547 0.176157
vt 0.514828 0.196416
vt 0.519771 0.210360
vt 0.445186 0.204142
vt 0.443940 0.212422
vt 0.446432 0.195863
vt 0.456991 0.198814
vt 0.455498 0.206490
vt 0.454005 0.214166
vt 0.447678 0.187583
vt 0.458484 0.191139
vt 0.480095 0.198249
vt 0.469289 0.194694
vt 0.478109 0.204717
vt 0.467550 0.201766
vt 0.474136 0.217653
vt 0.464071 0.215909
vt 0.465810 0.208837
vt 0.476122 0.211185
vt 0.765288 0.401847
vt 0.773655 0.403341
vt 0.770689 0.410556
vt 0.771088 0.393201
vt 0.776621 0.396125
vt 0.782154 0.399049
vt 0.782021 0.404834
vt 0.781888 0.410619
vt 0.782686 0.375908
vt 0.788087 0.384617
vt 0.782354 0.390371
vt 0.776887 0.384555
vt 0.793487 0.393326
vt 0.787821 0.396187
vt 0.804288 0.410744
vt 0.793088 0.410682
vt 0.790454 0.403434
vt 0.798887 0.402035
vt 0.793854 0.375892
vt 0.796493 0.383152
vt 0.805021 0.375876
vt 0.804899 0.381687
vt 0.804777 0.387499
vt 0.799132 0.390412
vt 0.827356 0.375844
vt 0.821589 0.384569
vt 0.813244 0.383128
vt 0.816189 0.375860
vt 0.815822 0.393294
vt 0.810299 0.390396
vt 0.804593 0.396216
vt 0.810055 0.402019
vt 0.777192 0.435421
vt 0.781451 0.442538
vt 0.772934 0.428303
vt 0.779205 0.424791
vt 0.784134 0.428366
vt 0.789063 0.431940
vt 0.771811 0.419430
vt 0.780547 0.417705
vt 0.796676 0.421342
vt 0.788611 0.419524
vt 0.734917 0.707401
vt 0.722996 0.694795
vt 0.724162 0.687219
vt 0.735541 0.700104
vt 0.711074 0.682189
vt 0.712784 0.674333
vt 0.714494 0.666478
vt 0.725329 0.679642
vt 0.736164 0.692807
vt 0.701406 0.661448
vt 0.699152 0.669583
vt 0.703659 0.653314
vt 0.708166 0.637044
vt 0.705913 0.645179
vt 0.717914 0.650767
vt 0.716204 0.658623
vt 0.737411 0.678213
vt 0.736787 0.685510
vt 0.727663 0.664490
vt 0.758094 0.723069
vt 0.752300 0.719152
vt 0.748957 0.710460
vt 0.752923 0.711855
vt 0.746505 0.715235
vt 0.744990 0.709065
vt 0.743474 0.702894
vt 0.745613 0.701768
vt 0.747753 0.700641
vt 0.740265 0.704584
vt 0.740711 0.711318
vt 0.739819 0.697851
vt 0.742582 0.689427
vt 0.741200 0.693639
vt 0.565916 0.207871
vt 0.552526 0.203265
vt 0.563000 0.218428
vt 0.550957 0.212925
vt 0.538914 0.207422
vt 0.539136 0.198658
vt 0.557167 0.239541
vt 0.547818 0.232246
vt 0.549387 0.222585
vt 0.560084 0.228985
vt 0.538469 0.224950
vt 0.538691 0.216186
vt 0.561234 0.258088
vt 0.550903 0.248914
vt 0.565300 0.276636
vt 0.553987 0.265582
vt 0.542674 0.254529
vt 0.540572 0.239740
vt 0.573434 0.313731
vt 0.560157 0.298919
vt 0.557072 0.282251
vt 0.569367 0.295184
vt 0.546880 0.284107
vt 0.544777 0.269318
vt 0.520325 0.254483
vt 0.520048 0.232422
vt 0.840568 0.357999
vt 0.833962 0.366921
vt 0.811435 0.362728
vt 0.814642 0.356154
vt 0.817849 0.349579
vt 0.808228 0.369302
vt 0.785797 0.367221
vt 0.797013 0.368261
vt 0.788908 0.358534
vt 0.800171 0.360631
vt 0.806490 0.345370
vt 0.803331 0.353000
vt 0.792019 0.349847
vt 0.519189 0.288804
vt 0.533034 0.286456
vt 0.545016 0.303141
vt 0.556998 0.319827
vt 0.548781 0.322875
vt 0.540563 0.325923
vt 0.497814 0.251685
vt 0.509070 0.253084
vt 0.539957 0.285281
vt 0.565216 0.316779
vt 0.552586 0.301030
vt 0.913433 0.375332
vt 0.858860 0.393038
vt 0.860806 0.386705
vt 0.862751 0.380371
vt 0.909680 0.367449
vt 0.835430 0.394362
vt 0.831574 0.401891
vt 0.839286 0.386833
vt 0.866641 0.367705
vt 0.905926 0.359565
vt 0.918078 0.362742
vt 0.913163 0.358006
vt 0.920401 0.356447
vt 0.924154 0.364331
vt 0.927638 0.354889
vt 0.934875 0.353330
vt 0.564465 0.340324
vt 0.558489 0.336724
vt 0.561354 0.331784
vt 0.566707 0.333676
vt 0.552514 0.333124
vt 0.556001 0.329891
vt 0.559487 0.326659
vt 0.564218 0.326843
vt 0.568949 0.327027
vt 0.552391 0.326383
vt 0.546538 0.329523
vt 0.558243 0.323243
vt 0.571192 0.320379
vt 0.564717 0.321811
vt 0.207005 0.780234
vt 0.211011 0.787287
vt 0.215016 0.794340
vt 0.207680 0.799726
vt 0.220401 0.764722
vt 0.225046 0.774144
vt 0.218028 0.780716
vt 0.213703 0.772478
vt 0.229690 0.783567
vt 0.222354 0.788953
vt 0.238980 0.802412
vt 0.223028 0.808445
vt 0.219022 0.801392
vt 0.211366 0.805594
vt 0.215052 0.811461
vt 0.571267 0.845159
vt 0.579049 0.838146
vt 0.584114 0.842789
vt 0.577142 0.849239
vt 0.586831 0.831133
vt 0.591086 0.836339
vt 0.595341 0.841545
vt 0.589179 0.847432
vt 0.583017 0.853320
vt 0.608393 0.847194
vt 0.603851 0.851956
vt 0.599596 0.846751
vt 0.594767 0.861481
vt 0.588892 0.857401
vt 0.594244 0.852076
vt 0.599309 0.856719
vt 0.345060 0.687604
vt 0.344627 0.704659
vt 0.329937 0.690794
vt 0.331129 0.683365
vt 0.332321 0.675936
vt 0.344194 0.721714
vt 0.327554 0.705652
vt 0.328745 0.698223
vt 0.320913 0.690742
vt 0.319233 0.697622
vt 0.322592 0.683861
vt 0.325951 0.670101
vt 0.324272 0.676981
vt 0.788103 0.350493
vt 0.786397 0.357313
vt 0.783886 0.356093
vt 0.784186 0.351139
vt 0.780475 0.369734
vt 0.783436 0.363524
vt 0.778265 0.363559
vt 0.781075 0.359826
vt 0.780120 0.354262
vt 0.776054 0.357385
vt 0.250358 0.922509
vt 0.251277 0.904691
vt 0.259927 0.904691
vt 0.262213 0.914373
vt 0.264499 0.924055
vt 0.269070 0.943419
vt 0.259254 0.941873
vt 0.249438 0.940328
vt 0.249898 0.931419
vt 0.266784 0.933737
vt 0.229807 0.937237
vt 0.233012 0.929101
vt 0.241455 0.930260
vt 0.239623 0.938783
vt 0.236217 0.920964
vt 0.243287 0.921737
vt 0.242627 0.904691
vt 0.288767 0.383627
vt 0.290924 0.389625
vt 0.288335 0.389621
vt 0.285745 0.389617
vt 0.284007 0.383630
vt 0.289308 0.392618
vt 0.292002 0.392625
vt 0.286614 0.392610
vt 0.281226 0.392596
vt 0.283920 0.392603
vt 0.280567 0.389609
vt 0.283156 0.389613
vt 0.279248 0.383633
vt 0.380727 0.300964
vt 0.380074 0.304307
vt 0.367855 0.304336
vt 0.393206 0.301043
vt 0.392294 0.304277
vt 0.391382 0.307511
vt 0.379421 0.307650
vt 0.367461 0.307789
vt 0.418162 0.301202
vt 0.416732 0.304218
vt 0.404513 0.304247
vt 0.405684 0.301122
vt 0.415303 0.307234
vt 0.403342 0.307372
vt 0.412443 0.313265
vt 0.389558 0.313980
vt 0.366673 0.314694
vt 0.693894 0.803163
vt 0.692001 0.803354
vt 0.695786 0.802973
vt 0.694969 0.806779
vt 0.693037 0.806761
vt 0.691105 0.806743
vt 0.698833 0.806815
vt 0.697358 0.815261
vt 0.693335 0.814391
vt 0.689311 0.813520
vt 0.847785 0.718957
vt 0.852521 0.712636
vt 0.861813 0.731715
vt 0.856407 0.736953
vt 0.864517 0.729097
vt 0.874145 0.748718
vt 0.869331 0.738907
vt 0.871106 0.750795
vt 0.866460 0.741255
vt 0.865028 0.754948
vt 0.283519 0.376969
vt 0.278159 0.378334
vt 0.288879 0.375605
vt 0.386606 0.323791
vt 0.366258 0.320674
vt 0.406954 0.326908
vt 0.401465 0.340551
vt 0.383654 0.333603
vt 0.365843 0.326655
vt 0.694403 0.831161
vt 0.689728 0.829790
vt 0.691448 0.847060
vt 0.686121 0.845188
vt 0.680795 0.843317
vt 0.685053 0.828418
vt 0.830032 0.743172
vt 0.838908 0.731064
vt 0.848247 0.744163
vt 0.840087 0.751374
vt 0.857585 0.757262
vt 0.850142 0.759576
vt 0.193939 0.946580
vt 0.193434 0.936108
vt 0.203328 0.934356
vt 0.202906 0.944244
vt 0.192928 0.925635
vt 0.203751 0.924468
vt 0.214573 0.923300
vt 0.213223 0.932604
vt 0.211873 0.941908
vt 0.191918 0.904691
vt 0.204595 0.904691
vt 0.204173 0.914579
vt 0.192423 0.915163
vt 0.217272 0.904691
vt 0.215923 0.913995
vt 0.225395 0.922132
vt 0.220840 0.939573
vt 0.223117 0.930852
vt 0.680953 0.939720
vt 0.670481 0.937305
vt 0.660867 0.922187
vt 0.667321 0.921095
vt 0.660009 0.934891
vt 0.654412 0.923279
vt 0.648815 0.911667
vt 0.651252 0.907069
vt 0.653690 0.902470
vt 0.639065 0.930062
vt 0.635905 0.913851
vt 0.645159 0.918565
vt 0.649537 0.932477
vt 0.632746 0.897641
vt 0.640780 0.904654
vt 0.626426 0.865220
vt 0.640058 0.883845
vt 0.640419 0.894250
vt 0.629586 0.881431
vt 0.004598 0.584293
vt 0.003232 0.569759
vt 0.022538 0.571729
vt 0.023231 0.584877
vt 0.001866 0.555225
vt 0.011855 0.556903
vt 0.021845 0.558580
vt 0.031834 0.560258
vt 0.041823 0.561935
vt 0.041833 0.567816
vt 0.041843 0.573698
vt 0.041854 0.579580
vt 0.041864 0.585461
vt 0.450189 0.142179
vt 0.442294 0.147859
vt 0.430840 0.131528
vt 0.438692 0.125648
vt 0.434399 0.153538
vt 0.422988 0.137409
vt 0.411578 0.121280
vt 0.419386 0.115198
vt 0.090650 0.878703
vt 0.078889 0.892174
vt 0.074949 0.890325
vt 0.083570 0.879179
vt 0.067128 0.905645
vt 0.066328 0.901472
vt 0.065529 0.897299
vt 0.071009 0.888476
vt 0.076490 0.879654
vt 0.057308 0.910532
vt 0.055367 0.919117
vt 0.059248 0.901948
vt 0.069410 0.880129
vt 0.064329 0.891039
vt 0.401051 0.058475
vt 0.386236 0.049802
vt 0.371421 0.041129
vt 0.373755 0.032240
vt 0.398080 0.065540
vt 0.369087 0.050019
vt 0.383583 0.057779
vt 0.199127 0.450789
vt 0.205097 0.436998
vt 0.216227 0.453076
vt 0.213138 0.468369
vt 0.211066 0.423207
vt 0.219316 0.437782
vt 0.227565 0.452358
vt 0.227357 0.469153
vt 0.227149 0.485949
vt 0.223006 0.395624
vt 0.225494 0.407195
vt 0.222405 0.422489
vt 0.217036 0.409415
vt 0.227982 0.418766
vt 0.227774 0.435562
vt 0.232959 0.441909
vt 0.238512 0.461709
vt 0.233143 0.448636
vt 0.230471 0.430338
vt 0.244064 0.481509
vt 0.235815 0.466933
vt 0.255170 0.521109
vt 0.249617 0.501309
vt 0.231144 0.422615
vt 0.233270 0.430328
vt 0.229019 0.414903
vt 0.230056 0.411039
vt 0.231818 0.414893
vt 0.233580 0.418746
vt 0.225805 0.395614
vt 0.227412 0.405258
vt 0.228604 0.395604
vt 0.229330 0.403322
vt 0.234202 0.395584
vt 0.233891 0.407165
vt 0.231611 0.405243
vt 0.231403 0.395594
vt 0.146824 0.046609
vt 0.176917 0.024300
vt 0.183112 0.034323
vt 0.152613 0.055975
vt 0.207011 0.001992
vt 0.210311 0.007332
vt 0.213611 0.012672
vt 0.189306 0.044346
vt 0.216911 0.018011
vt 0.220211 0.023351
vt 0.158401 0.065341
vt 0.227389 0.347879
vt 0.231632 0.346085
vt 0.232344 0.358196
vt 0.227242 0.357731
vt 0.235875 0.344291
vt 0.237446 0.358662
vt 0.239017 0.373034
vt 0.233056 0.370308
vt 0.227095 0.367582
vt 0.129404 0.092628
vt 0.126839 0.088129
vt 0.124274 0.083631
vt 0.100407 0.119914
vt 0.098171 0.115600
vt 0.112505 0.101865
vt 0.114905 0.106271
vt 0.095934 0.111287
vt 0.110104 0.097459
vt 0.091462 0.102660
vt 0.105302 0.088647
vt 0.107703 0.093053
vt 0.093698 0.106973
vt 0.119143 0.074634
vt 0.121708 0.079133
vt 0.120733 0.113828
vt 0.106974 0.128244
vt 0.134492 0.099412
vt 0.139581 0.106197
vt 0.126561 0.121385
vt 0.113542 0.136574
vt 0.165619 0.075821
vt 0.172837 0.086301
vt 0.149757 0.119767
vt 0.144669 0.112982
vt 0.126677 0.153233
vt 0.120110 0.144903
vt 0.132389 0.128943
vt 0.138217 0.136500
vt 0.146112 0.142179
vt 0.134615 0.158711
vt 0.157609 0.125648
vt 0.165460 0.131528
vt 0.154006 0.147859
vt 0.142552 0.164189
vt 0.180603 0.092584
vt 0.188368 0.098868
vt 0.176914 0.115198
vt 0.203900 0.111435
vt 0.192532 0.127363
vt 0.184723 0.121280
vt 0.196134 0.105152
vt 0.181164 0.143290
vt 0.173312 0.137409
vt 0.158428 0.175145
vt 0.150490 0.169667
vt 0.161901 0.153538
vt 0.169796 0.159218
vt 0.662945 0.799965
vt 0.661093 0.799566
vt 0.657069 0.784391
vt 0.657746 0.781676
vt 0.659240 0.799167
vt 0.656391 0.787107
vt 0.653543 0.775047
vt 0.653045 0.769217
vt 0.652547 0.763386
vt 0.655535 0.798369
vt 0.652188 0.780479
vt 0.654290 0.783793
vt 0.657387 0.798768
vt 0.648842 0.762589
vt 0.651192 0.768818
vt 0.642148 0.726808
vt 0.647347 0.745097
vt 0.649270 0.756958
vt 0.645495 0.744698
vt 0.756875 0.028201
vt 0.752373 0.021130
vt 0.756085 0.018102
vt 0.763315 0.024820
vt 0.747871 0.014059
vt 0.748855 0.011383
vt 0.749838 0.008707
vt 0.759797 0.015073
vt 0.769755 0.021439
vt 0.098228 0.135965
vt 0.092100 0.127772
vt 0.104356 0.144157
vt 0.095169 0.151742
vt 0.089481 0.143686
vt 0.083793 0.135630
vt 0.116612 0.160543
vt 0.110484 0.152350
vt 0.106546 0.167853
vt 0.100858 0.159797
vt 0.086415 0.182473
vt 0.076797 0.166910
vt 0.067178 0.151346
vt 0.045731 0.176702
vt 0.040127 0.170106
vt 0.034522 0.163510
vt 0.050850 0.157428
vt 0.056941 0.189894
vt 0.051336 0.183298
vt 0.027467 0.197315
vt 0.021067 0.191905
vt 0.036201 0.187601
vt 0.042204 0.193604
vt 0.014666 0.186494
vt 0.030199 0.181598
vt 0.001866 0.175674
vt 0.018194 0.169592
vt 0.024196 0.175595
vt 0.008266 0.181084
vt 0.687231 0.590965
vt 0.677874 0.594466
vt 0.669428 0.592942
vt 0.675225 0.589837
vt 0.668517 0.597968
vt 0.663632 0.596048
vt 0.658747 0.594129
vt 0.660983 0.591419
vt 0.663218 0.588709
vt 0.649804 0.604970
vt 0.647155 0.600340
vt 0.655393 0.598194
vt 0.659161 0.601469
vt 0.644505 0.595711
vt 0.651626 0.594920
vt 0.639206 0.586452
vt 0.651212 0.587580
vt 0.651419 0.591250
vt 0.641855 0.591082
vt 0.430898 0.430875
vt 0.434148 0.432058
vt 0.437398 0.433242
vt 0.433575 0.413469
vt 0.436704 0.415836
vt 0.435426 0.423947
vt 0.432237 0.422172
vt 0.439833 0.418203
vt 0.438615 0.425722
vt 0.443897 0.435609
vt 0.442961 0.420570
vt 0.446090 0.422937
vt 0.776365 0.951440
vt 0.776570 0.947426
vt 0.784292 0.943309
vt 0.785672 0.945696
vt 0.776775 0.943412
vt 0.782912 0.940921
vt 0.789049 0.938430
vt 0.792014 0.939191
vt 0.794980 0.939952
vt 0.777186 0.935384
vt 0.786288 0.933654
vt 0.784600 0.937288
vt 0.776981 0.939398
vt 0.795390 0.931924
vt 0.792220 0.935177
vt 0.813595 0.928465
vt 0.804287 0.934209
vt 0.798254 0.934693
vt 0.804493 0.930195
vt 0.690349 0.943459
vt 0.693561 0.947113
vt 0.688157 0.956592
vt 0.684569 0.953223
vt 0.696774 0.950768
vt 0.691746 0.959962
vt 0.686718 0.969157
vt 0.682753 0.966071
vt 0.678789 0.962986
vt 0.694646 0.975327
vt 0.699987 0.954422
vt 0.703199 0.958076
vt 0.686094 0.992578
vt 0.676661 0.987545
vt 0.667229 0.982513
vt 0.696810 0.117637
vt 0.710806 0.103081
vt 0.723875 0.108384
vt 0.680602 0.114985
vt 0.688706 0.116311
vt 0.697737 0.097778
vt 0.704272 0.100430
vt 0.732008 0.063365
vt 0.735403 0.068668
vt 0.719837 0.084549
vt 0.714873 0.080572
vt 0.738798 0.073970
vt 0.724802 0.088526
vt 0.745588 0.084576
vt 0.662686 0.126335
vt 0.677096 0.112972
vt 0.661906 0.120477
vt 0.673590 0.110958
vt 0.685273 0.101440
vt 0.691505 0.099609
vt 0.660345 0.108762
vt 0.678261 0.097413
vt 0.675925 0.104186
vt 0.661126 0.114620
vt 0.696177 0.086064
vt 0.690725 0.093752
vt 0.702799 0.087162
vt 0.714092 0.074714
vt 0.185767 0.862803
vt 0.185484 0.885123
vt 0.171609 0.887243
vt 0.170651 0.867253
vt 0.185200 0.907444
vt 0.172566 0.907232
vt 0.159932 0.907020
vt 0.157734 0.889362
vt 0.155535 0.871704
vt 0.184633 0.952084
vt 0.174482 0.947210
vt 0.173524 0.927221
vt 0.184916 0.929764
vt 0.164330 0.942336
vt 0.162131 0.924678
vt 0.144027 0.932588
vt 0.139346 0.919592
vt 0.134665 0.906596
vt 0.147299 0.906808
vt 0.125303 0.880605
vt 0.140419 0.876154
vt 0.143859 0.891481
vt 0.129984 0.893601
vt 0.406310 0.406453
vt 0.413126 0.408207
vt 0.410897 0.410594
vt 0.403784 0.406735
vt 0.419942 0.409961
vt 0.418010 0.414453
vt 0.416078 0.418946
vt 0.408668 0.412981
vt 0.401258 0.407017
vt 0.425124 0.418313
vt 0.426759 0.411715
vt 0.423488 0.424910
vt 0.412214 0.427931
vt 0.396205 0.407580
vt 0.398731 0.407298
vt 0.390654 0.426202
vt 0.369094 0.424473
vt 0.367399 0.400665
vt 0.381802 0.404122
vt 0.566151 0.974505
vt 0.564976 0.973557
vt 0.567632 0.967576
vt 0.569103 0.967138
vt 0.563802 0.972609
vt 0.566161 0.968014
vt 0.568520 0.963419
vt 0.570287 0.961595
vt 0.572054 0.959772
vt 0.561452 0.970713
vt 0.565578 0.964294
vt 0.565870 0.966154
vt 0.562627 0.971661
vt 0.569704 0.957875
vt 0.569112 0.960647
vt 0.577957 0.945038
vt 0.575006 0.952405
vt 0.572059 0.956526
vt 0.573831 0.951457
vt 0.741318 0.063133
vt 0.743837 0.052296
vt 0.751231 0.056389
vt 0.734226 0.055784
vt 0.737772 0.059459
vt 0.736444 0.048203
vt 0.740140 0.050250
vt 0.748877 0.030621
vt 0.738661 0.040623
vt 0.740879 0.033042
vt 0.497110 0.908126
vt 0.482884 0.897399
vt 0.485299 0.896196
vt 0.497162 0.904536
vt 0.468659 0.886673
vt 0.473436 0.887855
vt 0.478213 0.889037
vt 0.487714 0.894992
vt 0.497215 0.900946
vt 0.440208 0.865220
vt 0.454486 0.872357
vt 0.463961 0.880106
vt 0.454434 0.875947
vt 0.468764 0.879493
vt 0.473488 0.884265
vt 0.497320 0.893766
vt 0.497267 0.897356
vt 0.485378 0.890811
vt 0.483042 0.886629
vt 0.467207 0.921244
vt 0.474683 0.917965
vt 0.480490 0.920029
vt 0.475671 0.923066
vt 0.482158 0.914685
vt 0.485309 0.916993
vt 0.488459 0.919300
vt 0.486297 0.922094
vt 0.484134 0.924888
vt 0.498098 0.913227
vt 0.491703 0.915110
vt 0.489634 0.911406
vt 0.499085 0.918329
vt 0.493772 0.918814
vt 0.501061 0.928531
vt 0.492598 0.926709
vt 0.493185 0.922762
vt 0.500073 0.923430
vt 0.583704 0.945038
vt 0.592708 0.955699
vt 0.595422 0.963238
vt 0.588762 0.956218
vt 0.601712 0.966359
vt 0.602082 0.970259
vt 0.602453 0.974158
vt 0.598136 0.970778
vt 0.593819 0.967397
vt 0.619719 0.987681
vt 0.615773 0.988200
vt 0.608928 0.979229
vt 0.610715 0.977020
vt 0.611827 0.988719
vt 0.607140 0.981438
vt 0.603935 0.989756
vt 0.598877 0.978576
vt 0.603009 0.980007
vt 0.607881 0.989237
vt 0.377764 0.349341
vt 0.382374 0.363901
vt 0.376554 0.362521
vt 0.372404 0.348078
vt 0.386985 0.378460
vt 0.380704 0.376965
vt 0.374423 0.375469
vt 0.370733 0.361142
vt 0.367044 0.346815
vt 0.391595 0.393020
vt 0.361861 0.372477
vt 0.356324 0.344290
vt 0.739555 0.022664
vt 0.734895 0.018684
vt 0.730234 0.014705
vt 0.739053 0.014382
vt 0.733809 0.028619
vt 0.726738 0.024197
vt 0.733147 0.023430
vt 0.712597 0.015352
vt 0.721416 0.015029
vt 0.727281 0.019229
vt 0.719668 0.019775
vt 0.403659 0.946112
vt 0.403760 0.958704
vt 0.397375 0.957314
vt 0.396742 0.945925
vt 0.403862 0.971296
vt 0.398009 0.968704
vt 0.397693 0.963009
vt 0.392157 0.966112
vt 0.391574 0.961018
vt 0.394633 0.962014
vt 0.395083 0.967408
vt 0.390990 0.955925
vt 0.394183 0.956619
vt 0.389824 0.945737
vt 0.504271 0.909441
vt 0.502481 0.909112
vt 0.501331 0.905901
vt 0.502533 0.905522
vt 0.500690 0.908783
vt 0.500129 0.906281
vt 0.499567 0.903778
vt 0.500181 0.902691
vt 0.500795 0.901603
vt 0.498646 0.905408
vt 0.498900 0.908455
vt 0.498391 0.902362
vt 0.499058 0.897685
vt 0.498724 0.900023
vt 0.501863 0.923759
vt 0.505532 0.926769
vt 0.505037 0.932009
vt 0.502666 0.918986
vt 0.506027 0.921529
vt 0.509389 0.924071
vt 0.509201 0.929779
vt 0.509014 0.935487
vt 0.507018 0.911048
vt 0.506523 0.916288
vt 0.503469 0.914213
vt 0.509764 0.912655
vt 0.509577 0.918363
vt 0.515258 0.915870
vt 0.516112 0.929157
vt 0.512751 0.926614
vt 0.512511 0.914263
vt 0.516966 0.942443
vt 0.512990 0.938965
vt 0.512870 0.932789
vt 0.516539 0.935800
vt 0.865145 0.763314
vt 0.868275 0.773626
vt 0.865733 0.774289
vt 0.862974 0.764037
vt 0.871405 0.783937
vt 0.868492 0.784541
vt 0.865578 0.785144
vt 0.863190 0.774952
vt 0.860802 0.764760
vt 0.877665 0.804561
vt 0.874010 0.805044
vt 0.871251 0.794792
vt 0.874535 0.794249
vt 0.870355 0.805527
vt 0.867966 0.795336
vt 0.863044 0.806494
vt 0.859752 0.786350
vt 0.856459 0.766206
vt 0.869752 0.771203
vt 0.871593 0.778481
vt 0.874359 0.779092
vt 0.874910 0.783337
vt 0.875461 0.787582
vt 0.873433 0.785760
vt 0.883574 0.794871
vt 0.882097 0.797293
vt 0.878504 0.790315
vt 0.878967 0.786982
vt 0.880620 0.799716
vt 0.878040 0.793649
vt 0.876288 0.793949
vt 0.879142 0.802138
vt 0.429396 0.956348
vt 0.432785 0.953807
vt 0.436874 0.956274
vt 0.434083 0.959113
vt 0.436174 0.951265
vt 0.439665 0.953435
vt 0.443155 0.955605
vt 0.440963 0.958741
vt 0.438771 0.961877
vt 0.442952 0.946182
vt 0.445246 0.947757
vt 0.442455 0.950596
vt 0.439563 0.948723
vt 0.447540 0.949333
vt 0.445348 0.952469
vt 0.452128 0.952484
vt 0.450136 0.959945
vt 0.446646 0.957775
vt 0.448145 0.967406
vt 0.443458 0.964641
vt 0.445052 0.961208
vt 0.449141 0.963675
vt 0.389397 0.556011
vt 0.392219 0.562180
vt 0.390740 0.568518
vt 0.388590 0.568603
vt 0.395041 0.568349
vt 0.391411 0.574772
vt 0.387782 0.581195
vt 0.871337 0.830055
vt 0.867190 0.818274
vt 0.873716 0.815866
vt 0.877078 0.826204
vt 0.872035 0.810697
vt 0.878953 0.809009
vt 0.875494 0.809853
vt 0.880242 0.813457
vt 0.876979 0.814661
vt 0.882819 0.822353
vt 0.528681 0.967749
vt 0.525411 0.962636
vt 0.526081 0.958995
vt 0.528831 0.962357
vt 0.522141 0.957522
vt 0.523331 0.955632
vt 0.524521 0.953742
vt 0.526751 0.955354
vt 0.528981 0.956966
vt 0.515600 0.947295
vt 0.519021 0.947017
vt 0.521176 0.951324
vt 0.518870 0.952409
vt 0.522441 0.946738
vt 0.523481 0.950240
vt 0.529282 0.946182
vt 0.529132 0.951574
vt 0.526306 0.950907
vt 0.525862 0.946460
vt 0.411353 0.569156
vt 0.412580 0.571729
vt 0.410233 0.578225
vt 0.408782 0.577466
vt 0.413807 0.574302
vt 0.411684 0.578985
vt 0.409561 0.583667
vt 0.407886 0.584721
vt 0.406211 0.585776
vt 0.416261 0.579449
vt 0.412463 0.585186
vt 0.412073 0.582085
vt 0.415034 0.576876
vt 0.408665 0.590922
vt 0.409113 0.587295
vt 0.401069 0.602396
vt 0.403640 0.594086
vt 0.406376 0.590690
vt 0.404867 0.596659
vt 0.527460 0.969581
vt 0.524058 0.964311
vt 0.526240 0.971412
vt 0.522705 0.965987
vt 0.519171 0.960562
vt 0.520656 0.959042
vt 0.523798 0.975075
vt 0.520000 0.969338
vt 0.521353 0.967663
vt 0.525019 0.973243
vt 0.516202 0.963601
vt 0.517687 0.962082
vt 0.512103 0.949712
vt 0.512404 0.957865
vt 0.508606 0.952128
vt 0.446347 0.968517
vt 0.442741 0.966028
vt 0.444550 0.969628
vt 0.442024 0.967415
vt 0.439498 0.965202
vt 0.439134 0.963539
vt 0.440954 0.971851
vt 0.438065 0.967975
vt 0.440044 0.967695
vt 0.442752 0.970740
vt 0.435175 0.964100
vt 0.437337 0.964651
vt 0.435710 0.961882
vt 0.432285 0.960224
vt 0.395833 0.585373
vt 0.394315 0.586063
vt 0.392798 0.586753
vt 0.396625 0.602396
vt 0.395405 0.600564
vt 0.394860 0.593314
vt 0.396229 0.593884
vt 0.394184 0.598733
vt 0.393491 0.592743
vt 0.391743 0.595070
vt 0.390753 0.591601
vt 0.392122 0.592172
vt 0.392963 0.596902
vt 0.389763 0.588133
vt 0.391280 0.587443
vt 0.398082 0.593935
vt 0.397736 0.602396
vt 0.398427 0.585473
vt 0.401022 0.585574
vt 0.399934 0.593985
vt 0.398847 0.602396
vt 0.403197 0.568753
vt 0.402110 0.577163
vt 0.405446 0.577315
vt 0.407275 0.568954
vt 0.403616 0.585675
vt 0.399958 0.602396
vt 0.401787 0.594036
vt 0.049179 0.771913
vt 0.064209 0.781262
vt 0.071424 0.791396
vt 0.060843 0.785944
vt 0.079240 0.790610
vt 0.082006 0.796849
vt 0.084772 0.803087
vt 0.078639 0.801531
vt 0.072507 0.799976
vt 0.109301 0.809308
vt 0.105935 0.813991
vt 0.093970 0.805420
vt 0.094270 0.799959
vt 0.102568 0.818673
vt 0.093670 0.810880
vt 0.095835 0.828039
vt 0.084171 0.814008
vt 0.088920 0.812444
vt 0.099202 0.823356
vt 0.660090 0.348734
vt 0.654587 0.369257
vt 0.651908 0.367796
vt 0.658292 0.347623
vt 0.649084 0.389780
vt 0.645524 0.387969
vt 0.641964 0.386157
vt 0.649230 0.366334
vt 0.656494 0.346512
vt 0.638078 0.430827
vt 0.632756 0.428315
vt 0.627434 0.425802
vt 0.634699 0.405979
vt 0.616791 0.420777
vt 0.625818 0.401655
vt 0.630259 0.403817
vt 0.622113 0.423289
vt 0.634845 0.382533
vt 0.638405 0.384345
vt 0.652899 0.344290
vt 0.654697 0.345401
vt 0.646551 0.364873
vt 0.643872 0.363412
vt 0.529122 0.829770
vt 0.516295 0.790279
vt 0.518383 0.786198
vt 0.520471 0.782117
vt 0.527431 0.799612
vt 0.534392 0.817108
vt 0.523852 0.842432
vt 0.512119 0.798442
vt 0.514207 0.794360
vt 0.500386 0.754451
vt 0.501927 0.752620
vt 0.508067 0.773490
vt 0.506253 0.776446
vt 0.503468 0.750788
vt 0.509881 0.770534
vt 0.506550 0.747125
vt 0.513510 0.764621
vt 0.511696 0.767577
vt 0.505009 0.748957
vt 0.050290 0.770115
vt 0.062630 0.778206
vt 0.051401 0.768317
vt 0.061051 0.775149
vt 0.070701 0.781981
vt 0.074970 0.786296
vt 0.053623 0.764722
vt 0.067542 0.775868
vt 0.064297 0.775509
vt 0.052512 0.766520
vt 0.081462 0.787015
vt 0.076081 0.784498
vt 0.085176 0.792229
vt 0.095381 0.798162
vt 0.386724 0.690377
vt 0.384557 0.684046
vt 0.386981 0.666772
vt 0.389199 0.668382
vt 0.382389 0.677715
vt 0.384762 0.665162
vt 0.387135 0.652609
vt 0.389405 0.649498
vt 0.391675 0.646387
vt 0.378055 0.665053
vt 0.382698 0.649389
vt 0.383730 0.657275
vt 0.380222 0.671384
vt 0.387340 0.633725
vt 0.387237 0.643167
vt 0.394150 0.624391
vt 0.390694 0.633779
vt 0.391982 0.618060
vt 0.389908 0.611176
vt 0.388321 0.612566
vt 0.391496 0.609786
vt 0.388808 0.620840
vt 0.386853 0.625451
vt 0.384899 0.630062
vt 0.391739 0.613923
vt 0.388074 0.627282
vt 0.381477 0.647557
vt 0.384775 0.637420
vt 0.531491 0.612746
vt 0.532933 0.612295
vt 0.538612 0.615707
vt 0.538594 0.616751
vt 0.534374 0.611844
vt 0.538629 0.614664
vt 0.542884 0.617484
vt 0.544290 0.619120
vt 0.545697 0.620755
vt 0.537258 0.610942
vt 0.542919 0.615398
vt 0.540774 0.615031
vt 0.535816 0.611393
vt 0.548581 0.619853
vt 0.545732 0.618669
vt 0.559903 0.628765
vt 0.552800 0.624760
vt 0.549266 0.621715
vt 0.554242 0.624309
vt 0.545321 0.613631
vt 0.548694 0.616896
vt 0.553383 0.616320
vt 0.554470 0.618394
vt 0.555556 0.620468
vt 0.552068 0.620161
vt 0.569508 0.621697
vt 0.567107 0.623464
vt 0.560788 0.620929
vt 0.561445 0.619008
vt 0.564705 0.625231
vt 0.560131 0.622850
vt 0.557186 0.623579
vt 0.562304 0.626998
vt 0.711453 0.005829
vt 0.730154 0.008606
vt 0.730242 0.011862
vt 0.721427 0.010763
vt 0.712613 0.009665
vt 0.710294 0.001992
vt 0.730066 0.005350
vt 0.739056 0.012961
vt 0.719955 0.011765
vt 0.712609 0.011087
vt 0.727301 0.012444
vt 0.724360 0.013025
vt 0.718483 0.012767
vt 0.712605 0.012509
vt 0.733177 0.013413
vt 0.727297 0.013865
vt 0.712601 0.013930
vt 0.719949 0.013898
vt 0.575350 0.617048
vt 0.573889 0.618210
vt 0.568879 0.610828
vt 0.570354 0.609399
vt 0.572429 0.619372
vt 0.567403 0.612257
vt 0.562378 0.605142
vt 0.563868 0.603446
vt 0.565359 0.601750
vt 0.564453 0.615115
vt 0.565928 0.613686
vt 0.570969 0.620535
vt 0.559398 0.608533
vt 0.560888 0.606837
vt 0.549287 0.595369
vt 0.552327 0.590910
vt 0.555367 0.586452
vt 0.560363 0.594101
vt 0.600775 0.664907
vt 0.594856 0.669598
vt 0.579781 0.647414
vt 0.582461 0.645358
vt 0.585142 0.643302
vt 0.588937 0.674288
vt 0.574420 0.651526
vt 0.577100 0.649470
vt 0.569702 0.638234
vt 0.567162 0.640146
vt 0.572243 0.636323
vt 0.577325 0.632499
vt 0.574784 0.634411
vt 0.460594 0.814691
vt 0.465618 0.811875
vt 0.478416 0.835436
vt 0.474191 0.837864
vt 0.470643 0.809058
vt 0.482641 0.833009
vt 0.494638 0.856960
vt 0.491213 0.858998
vt 0.487788 0.861036
vt 0.689509 0.009278
vt 0.701029 0.012412
vt 0.689454 0.012315
vt 0.700998 0.015352
vt 0.701013 0.013882
vt 0.689398 0.015352
vt 0.689426 0.013833
vt 0.666199 0.015352
vt 0.666303 0.012122
vt 0.666406 0.008891
vt 0.578875 0.631248
vt 0.580424 0.629997
vt 0.588419 0.640622
vt 0.586781 0.641962
vt 0.583524 0.627496
vt 0.581974 0.628747
vt 0.591697 0.637943
vt 0.590058 0.639283
vt 0.608045 0.658838
vt 0.604410 0.661873
vt 0.836377 0.625893
vt 0.851905 0.604123
vt 0.857506 0.609007
vt 0.849737 0.619797
vt 0.841968 0.630587
vt 0.867432 0.582353
vt 0.873044 0.587427
vt 0.878655 0.592502
vt 0.863107 0.613891
vt 0.860306 0.611449
vt 0.847559 0.635280
vt 0.844764 0.632933
vt 0.852535 0.622191
vt 0.855333 0.624586
vt 0.603607 0.687205
vt 0.598852 0.690270
vt 0.608362 0.684140
vt 0.615949 0.703373
vt 0.614154 0.704093
vt 0.612358 0.704813
vt 0.610562 0.705533
vt 0.608767 0.706253
vt 0.460116 0.793431
vt 0.455389 0.796024
vt 0.445160 0.780174
vt 0.447374 0.778989
vt 0.449589 0.777804
vt 0.450662 0.798617
vt 0.440731 0.782544
vt 0.442945 0.781359
vt 0.650506 0.011352
vt 0.650571 0.008156
vt 0.650442 0.014548
vt 0.634684 0.013745
vt 0.634697 0.012164
vt 0.634710 0.010583
vt 0.634723 0.009002
vt 0.634736 0.007421
vt 0.611818 0.682063
vt 0.615273 0.679986
vt 0.622502 0.701133
vt 0.620864 0.701693
vt 0.619226 0.702253
vt 0.617587 0.702813
vt 0.885884 0.571354
vt 0.881292 0.568651
vt 0.889541 0.549875
vt 0.891327 0.550041
vt 0.893112 0.550206
vt 0.876701 0.565949
vt 0.885970 0.549545
vt 0.887756 0.549710
vt 0.619898 0.713376
vt 0.617744 0.712309
vt 0.623848 0.723379
vt 0.621334 0.720525
vt 0.618821 0.717671
vt 0.615589 0.711242
vt 0.631747 0.743386
vt 0.626002 0.734103
vt 0.623668 0.727314
vt 0.627797 0.733383
vt 0.620257 0.724819
vt 0.619539 0.721245
vt 0.615051 0.713389
vt 0.614512 0.715536
vt 0.434434 0.773689
vt 0.437329 0.774178
vt 0.428138 0.764835
vt 0.431713 0.766996
vt 0.435288 0.769158
vt 0.440224 0.774666
vt 0.415545 0.747125
vt 0.424056 0.754795
vt 0.427885 0.760895
vt 0.421842 0.755980
vt 0.432567 0.762465
vt 0.433928 0.765811
vt 0.440651 0.772400
vt 0.441078 0.770134
vt 0.627669 0.007911
vt 0.626269 0.006428
vt 0.629069 0.009394
vt 0.623429 0.008205
vt 0.620615 0.006820
vt 0.617801 0.005435
vt 0.626230 0.011171
vt 0.627649 0.010282
vt 0.617775 0.008597
vt 0.620602 0.008401
vt 0.600866 0.003449
vt 0.609334 0.004442
vt 0.614968 0.006421
vt 0.609321 0.006023
vt 0.624813 0.711696
vt 0.623063 0.710402
vt 0.627125 0.722260
vt 0.625262 0.719112
vt 0.623399 0.715964
vt 0.621312 0.709108
vt 0.626530 0.726247
vt 0.629436 0.732823
vt 0.623624 0.719672
vt 0.620605 0.711242
vt 0.889614 0.538867
vt 0.890495 0.540785
vt 0.893259 0.528190
vt 0.893234 0.531859
vt 0.893210 0.535529
vt 0.891376 0.542702
vt 0.900548 0.506835
vt 0.898689 0.517678
vt 0.895962 0.524769
vt 0.896904 0.517513
vt 0.896830 0.528520
vt 0.895020 0.532025
vt 0.893173 0.541033
vt 0.894971 0.539363
vt 0.825192 0.971572
vt 0.827230 0.977122
vt 0.816674 0.976734
vt 0.815655 0.967790
vt 0.829268 0.982673
vt 0.817693 0.985677
vt 0.806118 0.988682
vt 0.806118 0.976345
vt 0.806118 0.964009
vt 0.789134 0.973793
vt 0.797626 0.968901
vt 0.796073 0.977728
vt 0.786028 0.979112
vt 0.794520 0.986556
vt 0.782921 0.984430
vt 0.782750 0.962617
vt 0.796303 0.954427
vt 0.795642 0.947190
vt 0.811726 0.937351
vt 0.803684 0.942270
vt 0.809857 0.946237
vt 0.803080 0.950332
vt 0.456781 0.438819
vt 0.458695 0.429357
vt 0.471299 0.435777
vt 0.469665 0.442029
vt 0.204639 0.483365
vt 0.190723 0.468252
vt 0.218555 0.498478
vt 0.209961 0.511007
vt 0.196140 0.498361
vt 0.182319 0.485716
vt 0.237603 0.536298
vt 0.220037 0.551486
vt 0.206405 0.543775
vt 0.192773 0.536065
vt 0.201367 0.523536
vt 0.165510 0.520643
vt 0.173914 0.503179
vt 0.187641 0.513358
vt 0.179142 0.528354
vt 0.279201 0.196413
vt 0.263624 0.208090
vt 0.261641 0.207309
vt 0.269942 0.196303
vt 0.278242 0.185297
vt 0.294778 0.184736
vt 0.286542 0.174291
vt 0.294843 0.163285
vt 0.294712 0.206186
vt 0.287436 0.206857
vt 0.280160 0.207529
vt 0.272883 0.208200
vt 0.265607 0.208871
vt 0.191283 0.252838
vt 0.209864 0.241846
vt 0.218823 0.251666
vt 0.200475 0.264849
vt 0.228445 0.230854
vt 0.237170 0.238483
vt 0.245896 0.246111
vt 0.227781 0.261486
vt 0.209667 0.276861
vt 0.255027 0.223341
vt 0.247026 0.219863
vt 0.263028 0.226820
vt 0.283491 0.220084
vt 0.273259 0.223452
vt 0.272269 0.233982
vt 0.259082 0.240047
vt 0.249826 0.261778
vt 0.244382 0.271554
vt 0.251732 0.255801
vt 0.261048 0.247880
vt 0.238939 0.281331
vt 0.242417 0.263721
vt 0.228051 0.300884
vt 0.218859 0.288873
vt 0.230638 0.276297
vt 0.233495 0.291108
vt 0.178291 0.216925
vt 0.181539 0.225903
vt 0.180966 0.241965
vt 0.178253 0.237994
vt 0.184787 0.234881
vt 0.183679 0.245935
vt 0.182571 0.256988
vt 0.180393 0.258026
vt 0.178215 0.259063
vt 0.187997 0.264929
vt 0.185838 0.255432
vt 0.188035 0.243860
vt 0.184711 0.277020
vt 0.183641 0.267004
vt 0.178138 0.301202
vt 0.178176 0.280133
vt 0.180908 0.273568
vt 0.181424 0.289111
vt 0.797060 0.794105
vt 0.787096 0.814268
vt 0.776239 0.801982
vt 0.765381 0.789696
vt 0.773928 0.775076
vt 0.782475 0.760457
vt 0.789768 0.777281
vt 0.777132 0.834431
vt 0.762709 0.826683
vt 0.769474 0.814332
vt 0.782114 0.824350
vt 0.748286 0.818935
vt 0.756834 0.804315
vt 0.719441 0.803438
vt 0.731553 0.784281
vt 0.744194 0.794298
vt 0.733864 0.811186
vt 0.743666 0.765123
vt 0.754524 0.777409
vt 0.767891 0.726808
vt 0.775183 0.743632
vt 0.764853 0.760521
vt 0.755778 0.745965
vt 0.162425 0.210678
vt 0.161426 0.201795
vt 0.184452 0.200328
vt 0.187229 0.209836
vt 0.160426 0.192912
vt 0.181675 0.190821
vt 0.202923 0.188730
vt 0.207478 0.198862
vt 0.212033 0.208993
vt 0.176120 0.171806
vt 0.178898 0.181313
vt 0.159427 0.184028
vt 0.193813 0.168467
vt 0.198368 0.178598
vt 0.229198 0.161788
vt 0.237309 0.173168
vt 0.217838 0.175883
vt 0.211506 0.165127
vt 0.245420 0.184548
vt 0.224171 0.186639
vt 0.253530 0.195929
vt 0.209184 0.154081
vt 0.222873 0.149200
vt 0.195494 0.158961
vt 0.197175 0.149456
vt 0.206862 0.143034
vt 0.216549 0.136612
vt 0.182645 0.159089
vt 0.189170 0.146373
vt 0.210224 0.124023
vt 0.199697 0.135198
vt 0.166138 0.236380
vt 0.166001 0.219955
vt 0.166275 0.252805
vt 0.154336 0.246546
vt 0.154024 0.234765
vt 0.153711 0.222985
vt 0.166549 0.285654
vt 0.166412 0.269230
vt 0.154960 0.270107
vt 0.154648 0.258327
vt 0.131783 0.239012
vt 0.131120 0.236520
vt 0.142884 0.247423
vt 0.143372 0.254560
vt 0.130457 0.234029
vt 0.142397 0.240287
vt 0.129132 0.229045
vt 0.141422 0.226015
vt 0.141909 0.233151
vt 0.129795 0.231537
vt 0.147376 0.179304
vt 0.142603 0.174046
vt 0.136323 0.183463
vt 0.134716 0.178425
vt 0.133108 0.173386
vt 0.137830 0.168788
vt 0.114219 0.191781
vt 0.117334 0.182144
vt 0.126025 0.180284
vt 0.125271 0.187622
vt 0.120448 0.172507
vt 0.126778 0.172947
vt 0.130696 0.165829
vt 0.123563 0.162870
vt 0.103753 0.176157
vt 0.100960 0.184462
vt 0.081473 0.196416
vt 0.113658 0.169514
vt 0.110704 0.178484
vt 0.104797 0.196426
vt 0.107750 0.187455
vt 0.095375 0.201071
vt 0.098167 0.192766
vt 0.076530 0.210360
vt 0.127011 0.194694
vt 0.116205 0.198249
vt 0.137816 0.191139
vt 0.139309 0.198814
vt 0.128750 0.201766
vt 0.118192 0.204717
vt 0.148622 0.187583
vt 0.149868 0.195863
vt 0.152360 0.212422
vt 0.151114 0.204142
vt 0.142294 0.214166
vt 0.140802 0.206490
vt 0.122164 0.217653
vt 0.120178 0.211185
vt 0.130490 0.208837
vt 0.132229 0.215909
vt 0.652432 0.490111
vt 0.641232 0.490173
vt 0.638266 0.482958
vt 0.646633 0.481465
vt 0.630033 0.490236
vt 0.629900 0.484451
vt 0.629767 0.478666
vt 0.635300 0.475742
vt 0.640833 0.472818
vt 0.607633 0.490361
vt 0.613034 0.481652
vt 0.621467 0.483051
vt 0.618833 0.490299
vt 0.618434 0.472943
vt 0.624100 0.475804
vt 0.629235 0.455525
vt 0.635034 0.464172
vt 0.629567 0.469988
vt 0.623834 0.464234
vt 0.601866 0.481636
vt 0.607328 0.475832
vt 0.596099 0.472910
vt 0.601622 0.470013
vt 0.607144 0.467115
vt 0.612789 0.470029
vt 0.584565 0.455460
vt 0.595732 0.455476
vt 0.598677 0.462745
vt 0.590332 0.464185
vt 0.606900 0.455492
vt 0.607022 0.461304
vt 0.615428 0.462769
vt 0.618068 0.455509
vt 0.638083 0.532753
vt 0.630471 0.522155
vt 0.634729 0.515038
vt 0.641670 0.522092
vt 0.622858 0.511557
vt 0.627787 0.507983
vt 0.632716 0.504408
vt 0.638987 0.507920
vt 0.645257 0.511432
vt 0.623310 0.499141
vt 0.615245 0.500959
vt 0.631374 0.497322
vt 0.648845 0.500772
vt 0.640110 0.499047
vt 0.139161 0.655828
vt 0.132699 0.658818
vt 0.136936 0.640260
vt 0.144111 0.637944
vt 0.126238 0.661808
vt 0.129761 0.642575
vt 0.133283 0.623343
vt 0.141172 0.621701
vt 0.149062 0.620061
vt 0.113314 0.667788
vt 0.115410 0.647206
vt 0.122585 0.644891
vt 0.119776 0.664798
vt 0.117506 0.626625
vt 0.125394 0.624984
vt 0.121697 0.585461
vt 0.140329 0.584877
vt 0.158962 0.584293
vt 0.350122 0.825987
vt 0.347325 0.817573
vt 0.357617 0.804129
vt 0.359870 0.812264
vt 0.344528 0.809159
vt 0.355363 0.795995
vt 0.366198 0.782830
vt 0.367908 0.790685
vt 0.369619 0.798541
vt 0.338935 0.792331
vt 0.350856 0.779725
vt 0.353110 0.787860
vt 0.341732 0.800745
vt 0.362777 0.767119
vt 0.364488 0.774974
vt 0.386620 0.741907
vt 0.387244 0.749204
vt 0.375866 0.762089
vt 0.374699 0.754513
vt 0.387868 0.756501
vt 0.377033 0.769665
vt 0.389115 0.771095
vt 0.379367 0.784818
vt 0.388491 0.763798
vt 0.057832 0.224950
vt 0.057609 0.216186
vt 0.057386 0.207422
vt 0.039134 0.239541
vt 0.036217 0.228985
vt 0.046913 0.222585
vt 0.048483 0.232246
vt 0.033301 0.218428
vt 0.045343 0.212925
vt 0.043774 0.203265
vt 0.030384 0.207871
vt 0.057164 0.198658
vt 0.075975 0.254483
vt 0.049421 0.284107
vt 0.051523 0.269318
vt 0.053626 0.254529
vt 0.076253 0.232422
vt 0.022866 0.313731
vt 0.026933 0.295184
vt 0.039228 0.282251
vt 0.036143 0.298919
vt 0.031000 0.276636
vt 0.042313 0.265582
vt 0.045398 0.248914
vt 0.035067 0.258088
vt 0.055729 0.239740
vt 0.614909 0.447878
vt 0.626124 0.446838
vt 0.603693 0.448918
vt 0.600486 0.442344
vt 0.611750 0.440248
vt 0.623013 0.438151
vt 0.577959 0.446537
vt 0.571354 0.437615
vt 0.594072 0.429196
vt 0.597279 0.435770
vt 0.619902 0.429464
vt 0.608591 0.432617
vt 0.605432 0.424986
vt 0.087231 0.253084
vt 0.063266 0.286456
vt 0.056343 0.285281
vt 0.098487 0.251685
vt 0.077112 0.288804
vt 0.055737 0.325923
vt 0.047519 0.322875
vt 0.039301 0.319827
vt 0.051284 0.303141
vt 0.043714 0.301030
vt 0.031084 0.316779
vt 0.545280 0.447320
vt 0.572635 0.466449
vt 0.549170 0.459988
vt 0.580347 0.481508
vt 0.576491 0.473979
vt 0.553061 0.472655
vt 0.551115 0.466321
vt 0.498488 0.454949
vt 0.502241 0.447065
vt 0.505995 0.439181
vt 0.487767 0.443948
vt 0.493843 0.442359
vt 0.477046 0.432947
vt 0.484283 0.434506
vt 0.491520 0.436064
vt 0.498758 0.437622
vt 0.031835 0.340324
vt 0.029593 0.333676
vt 0.034946 0.331784
vt 0.037811 0.336724
vt 0.027351 0.327027
vt 0.032082 0.326843
vt 0.036813 0.326659
vt 0.040299 0.329891
vt 0.043786 0.333124
vt 0.031583 0.321811
vt 0.025108 0.320379
vt 0.038057 0.323243
vt 0.049762 0.329523
vt 0.043909 0.326383
vt 0.141206 0.821374
vt 0.131916 0.840219
vt 0.124579 0.834833
vt 0.117242 0.829446
vt 0.121248 0.822394
vt 0.125253 0.815341
vt 0.122627 0.859064
vt 0.115929 0.851308
vt 0.120254 0.843070
vt 0.127272 0.849642
vt 0.109231 0.843552
vt 0.113237 0.836499
vt 0.109905 0.824060
vt 0.117277 0.812325
vt 0.113591 0.818192
vt 0.541446 0.841545
vt 0.537191 0.846751
vt 0.532936 0.851956
vt 0.528394 0.847194
vt 0.549956 0.831133
vt 0.545701 0.836339
vt 0.565520 0.845159
vt 0.559645 0.849239
vt 0.552673 0.842789
vt 0.557738 0.838146
vt 0.553769 0.853320
vt 0.547608 0.847432
vt 0.542019 0.861481
vt 0.537477 0.856719
vt 0.542542 0.852076
vt 0.547894 0.857401
vt 0.378404 0.698408
vt 0.376724 0.691527
vt 0.370084 0.706438
vt 0.368892 0.699009
vt 0.367700 0.691580
vt 0.375044 0.684647
vt 0.353443 0.722499
vt 0.353009 0.705444
vt 0.352576 0.688389
vt 0.365315 0.676721
vt 0.366508 0.684150
vt 0.373365 0.677767
vt 0.371685 0.670887
vt 0.623818 0.430110
vt 0.627735 0.430756
vt 0.628035 0.435710
vt 0.625524 0.436930
vt 0.635867 0.437001
vt 0.631801 0.433879
vt 0.633657 0.443176
vt 0.630846 0.439443
vt 0.628485 0.443140
vt 0.631446 0.449351
vt 0.229807 0.872146
vt 0.239623 0.870600
vt 0.241455 0.879123
vt 0.233012 0.880282
vt 0.249438 0.869054
vt 0.249898 0.877964
vt 0.250358 0.886873
vt 0.243287 0.887646
vt 0.236217 0.888418
vt 0.269070 0.865963
vt 0.266784 0.875645
vt 0.264499 0.885327
vt 0.259254 0.867509
vt 0.262213 0.895009
vt 0.232167 0.392603
vt 0.234861 0.392596
vt 0.229473 0.392610
vt 0.230341 0.389617
vt 0.232931 0.389613
vt 0.235520 0.389609
vt 0.224084 0.392625
vt 0.226778 0.392618
vt 0.225163 0.389625
vt 0.227752 0.389621
vt 0.227319 0.383627
vt 0.232079 0.383630
vt 0.236839 0.383633
vt 0.183857 0.313265
vt 0.180997 0.307234
vt 0.192958 0.307372
vt 0.204918 0.307511
vt 0.206742 0.313980
vt 0.190616 0.301122
vt 0.191787 0.304247
vt 0.179568 0.304218
vt 0.203095 0.301043
vt 0.204006 0.304277
vt 0.228445 0.304336
vt 0.216226 0.304307
vt 0.215573 0.300964
vt 0.228839 0.307789
vt 0.216879 0.307650
vt 0.229627 0.314694
vt 0.658484 0.815261
vt 0.657009 0.806815
vt 0.660874 0.806779
vt 0.662508 0.814391
vt 0.660057 0.802973
vt 0.663841 0.803354
vt 0.661949 0.803163
vt 0.664738 0.806743
vt 0.662806 0.806761
vt 0.666531 0.813520
vt 0.784985 0.826697
vt 0.780171 0.836508
vt 0.789800 0.816886
vt 0.792503 0.819505
vt 0.787857 0.829045
vt 0.783211 0.838584
vt 0.801796 0.800426
vt 0.806532 0.806746
vt 0.797911 0.824742
vt 0.789289 0.842738
vt 0.227207 0.375605
vt 0.232567 0.376969
vt 0.237928 0.378334
vt 0.194835 0.340552
vt 0.189346 0.326908
vt 0.209694 0.323792
vt 0.212646 0.333604
vt 0.230042 0.320674
vt 0.230457 0.326655
vt 0.675048 0.843317
vt 0.669721 0.845188
vt 0.666115 0.829790
vt 0.670789 0.828418
vt 0.664395 0.847060
vt 0.661439 0.831161
vt 0.806070 0.831953
vt 0.796732 0.845052
vt 0.815408 0.818854
vt 0.824285 0.830962
vt 0.814230 0.839164
vt 0.804175 0.847365
vt 0.215923 0.895387
vt 0.214573 0.886083
vt 0.225395 0.887251
vt 0.192423 0.894219
vt 0.204173 0.894803
vt 0.192928 0.883747
vt 0.203751 0.884915
vt 0.193939 0.862803
vt 0.202906 0.865139
vt 0.203328 0.875027
vt 0.193434 0.873275
vt 0.211873 0.867474
vt 0.213223 0.876779
vt 0.223117 0.878530
vt 0.220840 0.869810
vt 0.688498 0.925604
vt 0.702130 0.906979
vt 0.708585 0.908071
vt 0.698970 0.923189
vt 0.715762 0.888354
vt 0.718199 0.892953
vt 0.720637 0.897551
vt 0.715039 0.909163
vt 0.709442 0.920774
vt 0.743026 0.851104
vt 0.739866 0.867314
vt 0.729033 0.880133
vt 0.729394 0.869729
vt 0.736706 0.883525
vt 0.728671 0.890538
vt 0.730386 0.915945
vt 0.719914 0.918360
vt 0.724293 0.904449
vt 0.733546 0.899735
vt 0.932356 0.783178
vt 0.922054 0.793788
vt 0.920432 0.787881
vt 0.928349 0.778212
vt 0.911752 0.804397
vt 0.912515 0.797550
vt 0.913278 0.790703
vt 0.918810 0.781974
vt 0.924343 0.773246
vt 0.891147 0.825617
vt 0.897443 0.810041
vt 0.904979 0.803796
vt 0.901449 0.815007
vt 0.903738 0.794466
vt 0.908508 0.792584
vt 0.916330 0.763314
vt 0.920336 0.768280
vt 0.914422 0.780432
vt 0.910034 0.778890
vt 0.096983 0.878702
vt 0.104063 0.879178
vt 0.112684 0.890325
vt 0.108744 0.892174
vt 0.111143 0.879653
vt 0.116624 0.888476
vt 0.122104 0.897298
vt 0.121305 0.901472
vt 0.120505 0.905645
vt 0.123304 0.891038
vt 0.118223 0.880129
vt 0.128385 0.901947
vt 0.132266 0.919116
vt 0.130325 0.910532
vt 0.210312 0.098303
vt 0.217709 0.095984
vt 0.214059 0.106026
vt 0.216723 0.085172
vt 0.221359 0.085942
vt 0.225995 0.086713
vt 0.225107 0.093665
vt 0.224218 0.100616
vt 0.229547 0.058908
vt 0.233294 0.066630
vt 0.227327 0.076286
vt 0.223135 0.072040
vt 0.237042 0.074353
vt 0.231518 0.080533
vt 0.244537 0.089797
vt 0.234378 0.095206
vt 0.232948 0.087870
vt 0.240789 0.082075
vt 0.195249 0.058475
vt 0.198220 0.065540
vt 0.201192 0.072604
vt 0.187015 0.079453
vt 0.222545 0.032240
vt 0.224879 0.041129
vt 0.210064 0.049802
vt 0.215369 0.065756
vt 0.212717 0.057779
vt 0.227213 0.050019
vt 0.333188 0.780711
vt 0.331877 0.788615
vt 0.313666 0.787297
vt 0.311073 0.780711
vt 0.330565 0.796519
vt 0.316259 0.793884
vt 0.301952 0.791249
vt 0.295455 0.785980
vt 0.288958 0.780711
vt 0.327942 0.812326
vt 0.307138 0.804422
vt 0.311698 0.799153
vt 0.329253 0.804422
vt 0.286335 0.796519
vt 0.294143 0.793884
vt 0.244727 0.780711
vt 0.266842 0.780711
vt 0.280493 0.787297
vt 0.265531 0.788615
vt 0.759543 0.851104
vt 0.768781 0.867066
vt 0.765372 0.879743
vt 0.757300 0.869510
vt 0.778018 0.883028
vt 0.773444 0.889977
vt 0.768869 0.896927
vt 0.761963 0.892421
vt 0.755057 0.887915
vt 0.796494 0.914951
vt 0.785013 0.917395
vt 0.779229 0.903686
vt 0.787256 0.898989
vt 0.773533 0.919839
vt 0.771201 0.908383
vt 0.750571 0.924726
vt 0.752814 0.906321
vt 0.762007 0.907352
vt 0.762052 0.922282
vt 0.275898 0.871242
vt 0.294429 0.871242
vt 0.292318 0.879310
vt 0.277072 0.880924
vt 0.312959 0.871242
vt 0.307565 0.877697
vt 0.302171 0.884151
vt 0.290208 0.887379
vt 0.278246 0.890606
vt 0.350021 0.871242
vt 0.332664 0.880924
vt 0.320115 0.879310
vt 0.331490 0.871242
vt 0.315307 0.890606
vt 0.308739 0.887379
vt 0.280593 0.909970
vt 0.279419 0.900288
vt 0.294079 0.893833
vt 0.297950 0.900288
vt 0.803515 0.851104
vt 0.814996 0.853548
vt 0.814951 0.868478
vt 0.805758 0.869510
vt 0.826477 0.855991
vt 0.824145 0.867447
vt 0.821813 0.878903
vt 0.814907 0.883409
vt 0.808001 0.887915
vt 0.849438 0.860879
vt 0.840200 0.876841
vt 0.832173 0.872144
vt 0.837957 0.858435
vt 0.830963 0.892802
vt 0.826388 0.885853
vt 0.812487 0.924726
vt 0.810244 0.906321
vt 0.818316 0.896087
vt 0.821725 0.908764
vt 0.352522 0.210884
vt 0.364368 0.219709
vt 0.374351 0.212898
vt 0.379462 0.219555
vt 0.384573 0.226211
vt 0.376214 0.228533
vt 0.418009 0.216925
vt 0.414761 0.225903
vt 0.397112 0.222729
vt 0.396180 0.214911
vt 0.411514 0.234881
vt 0.398043 0.230546
vt 0.392240 0.236196
vt 0.408266 0.243860
vt 0.414876 0.289111
vt 0.415392 0.273568
vt 0.418124 0.280133
vt 0.411590 0.277020
vt 0.412660 0.267004
vt 0.413730 0.256988
vt 0.415908 0.258026
vt 0.418086 0.259063
vt 0.410463 0.255432
vt 0.408304 0.264929
vt 0.412622 0.245935
vt 0.418047 0.237994
vt 0.415334 0.241965
vt 0.196204 0.272923
vt 0.204412 0.280918
vt 0.199157 0.284975
vt 0.191934 0.280997
vt 0.209992 0.290941
vt 0.201126 0.293009
vt 0.191275 0.291060
vt 0.386308 0.290941
vt 0.391888 0.280918
vt 0.397143 0.284975
vt 0.395174 0.293009
vt 0.400096 0.272923
vt 0.404366 0.280997
vt 0.405025 0.291060
vt 0.098068 0.699891
vt 0.098329 0.719953
vt 0.098589 0.740014
vt 0.090185 0.729530
vt 0.097547 0.659768
vt 0.097807 0.679830
vt 0.113835 0.691087
vt 0.105821 0.685458
vt 0.105430 0.663778
vt 0.114356 0.714386
vt 0.106212 0.707138
vt 0.115398 0.760983
vt 0.106993 0.750499
vt 0.106603 0.728819
vt 0.114877 0.737684
vt 0.585451 0.865220
vt 0.594050 0.876565
vt 0.590504 0.890524
vt 0.582915 0.884240
vt 0.602649 0.887910
vt 0.598092 0.896808
vt 0.593535 0.905706
vt 0.586957 0.904483
vt 0.580379 0.903260
vt 0.619847 0.910599
vt 0.608712 0.918274
vt 0.603402 0.907541
vt 0.611248 0.899254
vt 0.597577 0.925949
vt 0.595556 0.915828
vt 0.575307 0.941299
vt 0.577843 0.922279
vt 0.586699 0.919053
vt 0.586442 0.933624
vt 0.464517 0.239012
vt 0.452928 0.254560
vt 0.453416 0.247423
vt 0.465180 0.236520
vt 0.441339 0.270107
vt 0.441652 0.258327
vt 0.441964 0.246546
vt 0.453903 0.240287
vt 0.465842 0.234029
vt 0.429888 0.269230
vt 0.429751 0.285654
vt 0.430025 0.252805
vt 0.430299 0.219955
vt 0.430162 0.236380
vt 0.442589 0.222985
vt 0.442276 0.234765
vt 0.467168 0.229045
vt 0.466505 0.231537
vt 0.454391 0.233151
vt 0.454878 0.226015
vt 0.046055 0.626625
vt 0.038166 0.624984
vt 0.030277 0.623343
vt 0.043785 0.664798
vt 0.040976 0.644891
vt 0.048151 0.647206
vt 0.037323 0.661808
vt 0.033800 0.642575
vt 0.024399 0.655828
vt 0.019449 0.637944
vt 0.026624 0.640260
vt 0.030861 0.658818
vt 0.014499 0.620061
vt 0.022388 0.621701
vt 0.231932 0.219709
vt 0.243778 0.210884
vt 0.220086 0.228533
vt 0.211727 0.226211
vt 0.216838 0.219555
vt 0.221949 0.212898
vt 0.204060 0.236196
vt 0.198257 0.230546
vt 0.200120 0.214911
vt 0.199189 0.222729
vt 0.703087 0.572052
vt 0.701293 0.577383
vt 0.673275 0.544407
vt 0.675517 0.537744
vt 0.677760 0.531081
vt 0.699500 0.582713
vt 0.684146 0.570223
vt 0.668792 0.557733
vt 0.671034 0.551070
vt 0.656352 0.536581
vt 0.653437 0.545243
vt 0.659266 0.527920
vt 0.665096 0.510596
vt 0.662181 0.519258
vt 0.346668 0.171583
vt 0.350692 0.162162
vt 0.342644 0.181005
vt 0.334407 0.177461
vt 0.334344 0.169999
vt 0.334280 0.162537
vt 0.326359 0.196303
vt 0.334502 0.188654
vt 0.318059 0.185297
vt 0.326233 0.181379
vt 0.301458 0.163285
vt 0.317869 0.162911
vt 0.322051 0.172145
vt 0.309758 0.174291
vt 0.374548 0.904963
vt 0.376032 0.904091
vt 0.373065 0.905836
vt 0.373627 0.903333
vt 0.374803 0.901917
vt 0.375979 0.900501
vt 0.370660 0.905077
vt 0.371862 0.905456
vt 0.372398 0.901158
vt 0.373012 0.902246
vt 0.375874 0.893321
vt 0.375926 0.896911
vt 0.374469 0.899578
vt 0.374136 0.897240
vt 0.502110 0.913144
vt 0.501740 0.917176
vt 0.500814 0.915366
vt 0.500752 0.912075
vt 0.500907 0.920303
vt 0.499950 0.916847
vt 0.499425 0.912651
vt 0.479026 0.901920
vt 0.475167 0.906441
vt 0.468175 0.898197
vt 0.468417 0.892435
vt 0.460457 0.907238
vt 0.467812 0.906839
vt 0.453708 0.893232
vt 0.460941 0.895714
vt 0.457687 0.885830
vt 0.446958 0.879226
vt 0.409233 0.879661
vt 0.418708 0.871912
vt 0.399758 0.887410
vt 0.394981 0.888592
vt 0.399706 0.883820
vt 0.404430 0.879048
vt 0.387895 0.895751
vt 0.385480 0.894547
vt 0.390152 0.886184
vt 0.387816 0.890366
vt 0.351763 0.089797
vt 0.355511 0.082075
vt 0.363352 0.087870
vt 0.361923 0.095206
vt 0.359258 0.074353
vt 0.364782 0.080533
vt 0.370306 0.086713
vt 0.371194 0.093665
vt 0.372082 0.100616
vt 0.368973 0.076286
vt 0.363006 0.066630
vt 0.374941 0.085942
vt 0.382241 0.106026
vt 0.378591 0.095984
vt 0.202772 0.095256
vt 0.195232 0.092208
vt 0.202095 0.085548
vt 0.209409 0.085360
vt 0.191123 0.085830
vt 0.201643 0.079076
vt 0.212389 0.075558
vt 0.274250 0.172145
vt 0.278432 0.162911
vt 0.270068 0.181379
vt 0.261894 0.177461
vt 0.261957 0.169999
vt 0.262020 0.162537
vt 0.261799 0.188654
vt 0.253657 0.181005
vt 0.245609 0.162162
vt 0.249633 0.171583
vt 0.301523 0.184736
vt 0.317100 0.196413
vt 0.332676 0.208090
vt 0.056558 0.643561
vt 0.054987 0.623344
vt 0.063918 0.620063
vt 0.064966 0.639916
vt 0.051843 0.582910
vt 0.061822 0.580359
vt 0.062870 0.600211
vt 0.081780 0.575256
vt 0.081780 0.594379
vt 0.072325 0.597295
vt 0.071801 0.577807
vt 0.081780 0.613502
vt 0.072849 0.616783
vt 0.934875 0.871796
vt 0.930869 0.876762
vt 0.922951 0.867092
vt 0.924573 0.861186
vt 0.926862 0.881728
vt 0.921329 0.872999
vt 0.915797 0.864270
vt 0.915034 0.857423
vt 0.914271 0.850576
vt 0.918849 0.891659
vt 0.912553 0.876083
vt 0.916941 0.874541
vt 0.922855 0.886693
vt 0.906258 0.860507
vt 0.911027 0.862389
vt 0.893666 0.829356
vt 0.903968 0.839966
vt 0.907498 0.851177
vt 0.899962 0.844932
vt 0.409798 0.726238
vt 0.404627 0.737452
vt 0.400660 0.738848
vt 0.404004 0.730155
vt 0.399457 0.748667
vt 0.397317 0.747540
vt 0.395178 0.746413
vt 0.396693 0.740243
vt 0.398209 0.734073
vt 0.392904 0.755669
vt 0.394286 0.759881
vt 0.391523 0.751457
vt 0.392414 0.737990
vt 0.391969 0.744723
vt 0.141023 0.571729
vt 0.160329 0.569759
vt 0.121707 0.579580
vt 0.121717 0.573698
vt 0.121728 0.567816
vt 0.121738 0.561935
vt 0.131727 0.560258
vt 0.141717 0.558580
vt 0.151706 0.556903
vt 0.161695 0.555225
vt 0.107002 0.643561
vt 0.098595 0.639916
vt 0.099643 0.620063
vt 0.108574 0.623344
vt 0.090711 0.616783
vt 0.091759 0.577807
vt 0.091235 0.597295
vt 0.101738 0.580359
vt 0.100691 0.600211
vt 0.111718 0.582910
vt 0.639206 0.648582
vt 0.641855 0.645445
vt 0.651419 0.647717
vt 0.651212 0.650681
vt 0.644505 0.642308
vt 0.651626 0.644753
vt 0.658747 0.647198
vt 0.660983 0.649989
vt 0.663218 0.652779
vt 0.655393 0.643012
vt 0.647155 0.639172
vt 0.663632 0.646852
vt 0.675225 0.654878
vt 0.669428 0.650865
vt 0.741286 0.958194
vt 0.731229 0.939806
vt 0.754555 0.972929
vt 0.751342 0.976583
vt 0.746314 0.967389
vt 0.744917 0.983892
vt 0.739137 0.974128
vt 0.742725 0.970759
vt 0.748129 0.980238
vt 0.733357 0.964365
vt 0.737321 0.961280
vt 0.721797 0.944838
vt 0.686154 0.616138
vt 0.695621 0.615232
vt 0.676687 0.617045
vt 0.673964 0.610686
vt 0.683394 0.608914
vt 0.692824 0.607143
vt 0.655104 0.614228
vt 0.671241 0.604327
vt 0.690028 0.599054
vt 0.680634 0.601690
vt 0.700056 0.980339
vt 0.690487 0.995293
vt 0.709625 0.965384
vt 0.716050 0.972693
vt 0.705465 0.985350
vt 0.694880 0.998008
vt 0.277072 0.861560
vt 0.292318 0.863174
vt 0.278246 0.851878
vt 0.290208 0.855105
vt 0.302171 0.858333
vt 0.307565 0.864787
vt 0.280593 0.832514
vt 0.297950 0.842196
vt 0.294079 0.848651
vt 0.279419 0.842196
vt 0.315307 0.851878
vt 0.308739 0.855105
vt 0.320115 0.863174
vt 0.332664 0.861560
vt 0.313666 0.774125
vt 0.331877 0.772807
vt 0.295455 0.775442
vt 0.301952 0.770173
vt 0.316259 0.767538
vt 0.330565 0.764903
vt 0.265531 0.772807
vt 0.280493 0.774125
vt 0.286335 0.764903
vt 0.294143 0.767538
vt 0.327942 0.749096
vt 0.329253 0.757000
vt 0.311698 0.762269
vt 0.307138 0.757000
vt 0.259149 0.768695
vt 0.274082 0.764111
vt 0.273571 0.756680
vt 0.282632 0.755416
vt 0.291694 0.754152
vt 0.289014 0.759528
vt 0.302414 0.732648
vt 0.308796 0.736760
vt 0.295714 0.746088
vt 0.287992 0.744664
vt 0.315178 0.740872
vt 0.303436 0.747512
vt 0.305287 0.752256
vt 0.321560 0.744984
vt 0.302414 0.828775
vt 0.287992 0.816759
vt 0.295714 0.815335
vt 0.308796 0.824663
vt 0.273571 0.804743
vt 0.282632 0.806007
vt 0.291694 0.807271
vt 0.303436 0.813911
vt 0.315178 0.820551
vt 0.274082 0.797311
vt 0.259149 0.792727
vt 0.289014 0.801895
vt 0.321560 0.816438
vt 0.305287 0.809166
vn 0.123252 0.826876 -0.548712
vn -0.225047 0.875394 -0.427831
vn -0.489712 0.869434 -0.065321
vn -0.105445 0.940832 -0.322052
vn -0.200338 0.796226 -0.570867
vn -0.516854 0.846064 -0.130529
vn -0.314233 0.913831 -0.257237
vn -0.192439 0.927535 -0.320384
vn -0.127656 0.924178 -0.359998
vn 0.828286 0.141510 -0.542142
vn 0.620678 0.554411 -0.554425
vn -0.183908 0.878772 -0.440383
vn 0.532324 0.322445 -0.782726
vn 0.307367 0.837172 -0.452402
vn -0.180951 0.914722 -0.361304
vn 0.256758 0.748379 -0.611559
vn 0.328244 0.678339 -0.657352
vn 0.085560 0.850948 -0.518235
vn 0.279928 0.837183 -0.469857
vn 0.159704 0.776934 -0.608989
vn -0.085666 0.904614 -0.417535
vn 0.221444 0.663312 -0.714829
vn -0.135288 0.925823 -0.352915
vn 0.557494 0.338151 -0.758191
vn 0.496978 0.299033 -0.814612
vn 0.562234 0.209898 -0.799897
vn 0.589406 0.076451 -0.804211
vn 0.600532 0.002924 -0.799595
vn 0.495506 0.194384 -0.846575
vn -0.442946 0.793797 -0.416755
vn 0.245036 0.399808 -0.883239
vn 0.445173 0.187616 -0.875569
vn 0.277048 0.432554 -0.857987
vn 0.605841 0.055711 -0.793633
vn 0.597446 -0.003790 -0.801900
vn 0.648941 0.020547 -0.760561
vn 0.731463 0.000458 -0.681881
vn -0.368801 -0.929239 0.022371
vn -0.759534 -0.648987 0.043862
vn -0.722083 -0.662109 -0.200516
vn -0.590473 -0.773640 -0.229831
vn -0.355142 -0.906420 -0.228641
vn 0.000002 -0.999755 0.022136
vn -0.136677 -0.961086 -0.240068
vn 0.000001 -0.969459 -0.245253
vn 0.000001 -0.993248 0.116013
vn -0.390878 -0.913052 0.116406
vn -0.822293 -0.557615 0.113580
vn -0.565234 0.781012 0.265576
vn -0.620782 0.715085 0.321378
vn -0.487093 0.798213 0.354396
vn -0.354665 0.896412 0.265816
vn -0.640442 0.676466 0.363633
vn -0.561079 0.707132 0.430295
vn -0.291823 0.808800 0.510571
vn -0.171661 0.898017 0.405091
vn -0.116395 0.937743 0.327248
vn -0.421562 -0.898158 0.124894
vn -0.649568 -0.751912 0.112648
vn -0.885195 -0.454911 0.097399
vn 0.000001 -0.991747 0.128207
vn -0.174528 -0.976514 0.126337
vn -0.000004 -0.999320 -0.036873
vn -0.141362 -0.989746 -0.020508
vn -0.173648 -0.982656 0.065073
vn 0.000002 -0.997996 0.063270
vn -0.403296 -0.913276 -0.057254
vn -0.410061 -0.910395 0.055056
vn -0.965389 -0.236144 -0.110728
vn -0.932316 -0.361642 0.001642
vn -0.712882 -0.700881 0.023764
vn -0.749865 -0.652955 -0.106547
vn -0.990237 -0.093537 0.103347
vn -0.974203 -0.195481 0.112768
vn -0.988816 -0.127511 0.077358
vn -0.994524 -0.074173 0.073621
vn -0.993334 -0.092419 0.068889
vn -0.969117 -0.232909 0.081030
vn -0.993672 -0.105009 -0.039862
vn -0.988188 -0.152876 0.010646
vn -0.996888 -0.076603 -0.018594
vn -0.996148 -0.085639 0.018856
vn -0.986094 -0.158259 -0.050716
vn -0.992911 -0.118850 0.001420
vn -0.996208 -0.086121 0.012360
vn -0.994616 -0.101517 -0.020824
vn -0.991118 -0.097593 0.090341
vn -0.981911 -0.088268 0.167511
vn -0.980030 -0.122550 0.156599
vn -0.991532 -0.092562 0.091085
vn -0.984939 -0.067393 0.159228
vn -0.979414 -0.069752 0.189427
vn -0.977338 -0.099954 0.186602
vn -0.978928 -0.129637 0.157782
vn -0.992745 0.047345 -0.110526
vn -0.989135 0.129145 0.070244
vn -0.990836 0.007896 0.134841
vn -0.997420 -0.038459 0.060616
vn -0.990683 0.030887 0.132638
vn -0.984752 -0.029895 0.171374
vn -0.865770 -0.078310 -0.494277
vn -0.985120 -0.144327 0.093324
vn -0.984710 -0.092510 0.147611
vn -0.997681 -0.054457 0.040829
vn -0.113979 0.355535 0.927687
vn 0.734476 0.195482 0.649871
vn 0.039637 0.198631 0.979272
vn -0.263520 0.217208 0.939882
vn 0.758004 0.365021 0.540546
vn 0.327155 0.226484 0.917428
vn -0.168150 0.164673 0.971910
vn -0.329833 0.134171 0.934456
vn -0.447034 0.155621 0.880876
vn 0.456252 0.634931 0.623455
vn -0.160138 0.560873 0.812266
vn 0.141255 0.417213 0.897764
vn 0.689131 0.557317 0.463138
vn -0.393893 0.431610 0.811518
vn -0.363849 0.256615 0.895412
vn -0.796169 0.235324 0.557439
vn -0.650169 0.167266 0.741150
vn -0.591205 0.166027 0.789247
vn -0.699337 0.244317 0.671742
vn -0.794608 -0.443722 0.414377
vn -0.409390 -0.817052 0.405988
vn 0.055916 -0.939459 0.338068
vn -0.650985 -0.618884 0.439548
vn 0.081237 -0.952287 0.294195
vn 0.401749 -0.900699 0.165345
vn 0.471532 -0.860613 0.192361
vn 0.365386 -0.802358 0.471926
vn -0.067854 -0.735559 0.674054
vn -0.999545 -0.017787 -0.024355
vn -0.993517 -0.102385 -0.049413
vn -0.995955 -0.053374 -0.072289
vn -0.995860 -0.043738 -0.079682
vn -0.996249 -0.022969 -0.083427
vn -0.993537 -0.102446 -0.048887
vn -0.980473 -0.187676 -0.058748
vn -0.996423 -0.064734 -0.054327
vn -0.993470 -0.026265 -0.111026
vn -0.995543 -0.056121 -0.075797
vn -0.996749 0.000638 -0.080572
vn -0.995378 -0.035420 -0.089259
vn -0.996945 -0.007195 -0.077779
vn -0.984368 0.159804 0.074043
vn -0.983890 0.171398 0.050831
vn -0.997896 0.062163 -0.018396
vn -0.999378 0.030821 0.017119
vn -0.995129 0.098544 0.002683
vn -0.997251 0.043802 -0.059765
vn -0.995861 -0.019740 -0.088724
vn -0.996751 -0.047467 -0.065069
vn -0.995283 -0.092744 -0.028467
vn -0.990274 -0.079128 -0.114439
vn -0.987538 -0.111988 -0.110580
vn -0.990494 -0.079826 -0.112022
vn -0.908286 -0.417808 0.021303
vn -0.969963 -0.239912 -0.040169
vn -0.985396 -0.150109 -0.080385
vn -0.970350 -0.232703 -0.065346
vn -0.585404 0.497553 0.640112
vn -0.374227 0.467381 0.800942
vn -0.570250 0.297703 0.765629
vn -0.609274 0.269949 0.745596
vn -0.631922 0.282267 0.721803
vn -0.730833 0.507952 0.455926
vn -0.000009 0.611011 0.791622
vn -0.000009 0.561704 0.827338
vn -0.320255 0.514883 0.795193
vn 0.000011 0.631672 0.775235
vn -0.294095 0.648164 0.702418
vn -0.125336 0.598916 0.790943
vn -0.000000 0.631507 0.775371
vn -0.317271 0.620144 0.717468
vn -0.160577 0.518369 0.839946
vn -0.769284 0.334005 0.544650
vn -0.562861 0.236945 0.791861
vn -0.285041 0.382617 0.878838
vn -0.464353 0.514529 0.720858
vn -0.397329 -0.917057 -0.033717
vn -0.730518 -0.679461 0.068387
vn -0.632413 -0.766881 0.109305
vn -0.688522 -0.717787 0.103534
vn -0.568284 -0.818704 0.082324
vn -0.314859 -0.949139 -0.000256
vn -0.685665 -0.718747 0.115175
vn -0.613766 -0.786499 0.068632
vn -0.818478 -0.572570 0.047521
vn -0.213080 -0.973528 0.082711
vn -0.218071 -0.975923 -0.004444
vn 0.000005 -0.988254 -0.152819
vn -0.000001 -0.998658 -0.051781
vn 0.000003 -0.995124 -0.098632
vn -0.856023 -0.509097 0.089696
vn -0.884213 -0.429475 0.183625
vn -0.922457 -0.378657 0.075450
vn -0.963513 -0.220078 0.152345
vn -0.961047 -0.242749 0.132146
vn -0.893142 -0.429254 0.134308
vn -0.996210 -0.051498 0.070097
vn -0.997406 -0.068230 0.022950
vn -0.986594 -0.159167 0.036019
vn -0.936990 -0.348531 0.023986
vn -0.571462 0.573643 0.586826
vn 0.000003 0.636090 0.771615
vn -0.710937 0.587775 0.386121
vn -0.568350 0.291672 0.769354
vn -0.149595 -0.237270 0.959856
vn 0.000000 -0.333825 0.942635
vn -0.628903 -0.408939 -0.661249
vn 0.023785 -0.955506 -0.294010
vn 0.261152 -0.950444 -0.168688
vn 0.324539 -0.909475 -0.259864
vn 0.088746 -0.983962 -0.154737
vn 0.215826 -0.972207 -0.090732
vn 0.204388 -0.966542 -0.154991
vn 0.307933 -0.927408 -0.212350
vn 0.353686 -0.905200 -0.235626
vn -0.000038 -0.999488 -0.032008
vn 0.119835 -0.991702 -0.046539
vn 0.038670 -0.996144 -0.078755
vn 0.000060 -0.993542 -0.113469
vn 0.146796 -0.981490 -0.122999
vn 0.000052 -0.966606 -0.256268
vn 0.202074 -0.933303 -0.296837
vn 0.316608 -0.893833 -0.317525
vn -0.886852 -0.168370 -0.430285
vn -0.353370 -0.851710 -0.386936
vn -0.947843 -0.109834 -0.299215
vn -0.672912 -0.633493 -0.381937
vn -0.363058 -0.879328 -0.308172
vn -0.114083 -0.963436 -0.242438
vn -0.770379 -0.576111 -0.273153
vn -0.961196 -0.165042 -0.221049
vn -0.387335 -0.900250 -0.198799
vn -0.096953 -0.987033 -0.127932
vn -0.989986 0.138955 -0.024892
vn -0.976019 0.217673 -0.002397
vn -0.981733 0.189950 0.010940
vn -0.982738 0.182133 0.032465
vn -0.996652 0.076986 -0.027518
vn -0.988304 0.084842 -0.126715
vn -0.944493 0.315063 -0.093105
vn -0.620640 0.784046 -0.008860
vn -0.798106 0.601692 -0.031513
vn -0.551877 0.826368 0.112014
vn -0.739697 0.664812 0.104276
vn -0.491185 0.786552 0.374263
vn -0.805770 0.556187 0.203447
vn -0.752190 0.636768 0.169518
vn -0.499050 0.845627 0.189380
vn -0.207368 -0.962391 0.175504
vn -0.237567 -0.939805 0.245620
vn 0.104442 -0.972054 -0.210247
vn -0.911964 -0.404340 0.069500
vn -0.738741 -0.642849 0.202502
vn -0.948177 -0.286992 0.136370
vn -0.805640 -0.516412 0.290281
vn -0.524778 0.359002 0.771833
vn -0.841174 -0.163586 0.515428
vn -0.910528 0.198363 0.362754
vn -0.357809 -0.654531 0.666005
vn -0.335580 -0.826765 0.451493
vn -0.193409 -0.873709 0.446346
vn 0.162568 -0.955180 -0.247393
vn 0.203853 -0.883077 -0.422634
vn 0.246386 -0.892370 -0.378114
vn -0.000000 -0.909667 -0.415339
vn 0.298794 0.731340 -0.613077
vn -0.125316 0.845507 -0.519050
vn 0.223386 0.582220 -0.781741
vn 0.518125 0.463716 -0.718689
vn -0.365168 0.854261 -0.369987
vn -0.129890 0.643836 -0.754059
vn 0.360036 0.159056 -0.919280
vn 0.564525 0.152312 -0.811242
vn 0.711261 0.108809 -0.694455
vn 0.309776 -0.681383 -0.663141
vn -0.081235 0.294608 -0.952159
vn -0.535472 0.788738 -0.301929
vn 0.644229 -0.698470 -0.311624
vn 0.520153 -0.302988 -0.798523
vn 0.710506 -0.687297 -0.151010
vn 0.813355 -0.285147 -0.507095
vn 0.716933 -0.298009 -0.630236
vn 0.672922 -0.686208 -0.276213
vn 0.596125 -0.802192 -0.033521
vn 0.635464 -0.725090 -0.265387
vn 0.525811 -0.837270 -0.150008
vn 0.449230 -0.829796 -0.331106
vn 0.443323 -0.858022 -0.259351
vn 0.404738 -0.912807 -0.054510
vn -0.281341 0.956652 0.075262
vn -0.173977 0.974426 0.142217
vn -0.403243 0.914871 0.020177
vn -0.173662 0.960378 -0.217978
vn -0.106296 0.969962 -0.218803
vn -0.068648 0.984962 -0.158546
vn -0.490298 0.869152 -0.064676
vn -0.359535 0.908018 -0.215032
vn -0.031531 0.866054 -0.498955
vn -0.193189 0.896878 -0.397855
vn -0.045161 0.925829 -0.375234
vn -0.089589 0.949857 -0.299575
vn -0.034826 0.959309 -0.280203
vn -0.043186 0.962001 -0.269608
vn -0.041961 0.952070 -0.302990
vn 0.034952 0.129384 0.990979
vn -0.119490 -0.451204 0.884385
vn -0.136240 -0.174791 0.975134
vn -0.113015 0.266451 0.957200
vn 0.018099 -0.997663 0.065879
vn -0.177774 -0.491712 0.852418
vn -0.146373 -0.087055 0.985392
vn -0.082485 0.252862 0.963980
vn -0.053786 0.610821 0.789940
vn -0.222031 -0.670359 0.708041
vn 0.046237 -0.994322 -0.095844
vn -0.263757 -0.061925 0.962599
vn -0.079187 0.826774 0.556933
vn -0.110908 0.555744 0.823923
vn 0.250680 -0.967382 -0.036485
vn 0.046735 -0.998771 -0.016480
vn 0.073497 -0.492195 0.867377
vn -0.028935 -0.680426 0.732246
vn 0.318050 -0.808627 0.494942
vn 0.248171 -0.887662 0.387900
vn 0.574147 -0.817791 0.039650
vn 0.683892 -0.727574 -0.054112
vn 0.757070 -0.640640 -0.128163
vn 0.724337 -0.680890 -0.108282
vn 0.340295 -0.920542 0.191840
vn 0.445458 -0.884217 0.140455
vn 0.446421 -0.884644 0.134584
vn 0.889743 -0.384182 -0.246499
vn 0.815127 -0.551623 -0.176862
vn 0.640480 -0.767968 0.003106
vn 0.637109 -0.770704 0.010331
vn 0.427320 0.207593 0.879945
vn 0.280834 -0.363231 0.888367
vn 0.653765 -0.044828 0.755368
vn 0.551669 -0.247428 0.796518
vn 0.522785 -0.553343 0.648466
vn 0.415584 -0.663065 0.622603
vn 0.550610 -0.009905 0.834704
vn 0.495308 -0.387467 0.777521
vn 0.032393 0.908125 -0.417444
vn 0.028288 0.950231 -0.310260
vn 0.027109 0.874216 -0.484779
vn 0.031165 0.877261 -0.479002
vn 0.004328 0.907646 -0.419713
vn -0.011478 0.945055 -0.326711
vn 0.222974 0.813751 -0.536743
vn 0.093494 0.849077 -0.519929
vn 0.264332 0.824600 -0.500164
vn 0.113456 0.864398 -0.489841
vn 0.378358 0.845450 -0.376907
vn 0.043946 0.935594 -0.350332
vn 0.067431 0.900388 -0.429832
vn 0.318587 0.831221 -0.455604
vn 0.458184 0.719389 -0.522060
vn 0.491846 0.702193 -0.514794
vn 0.522444 0.693959 -0.495452
vn 0.486304 0.705853 -0.515053
vn 0.479135 0.706199 -0.521261
vn 0.494175 0.694524 -0.522903
vn 0.438375 0.730620 -0.523472
vn 0.444435 0.754100 -0.483539
vn 0.518005 0.732647 -0.441474
vn 0.397041 0.760568 -0.513707
vn 0.538627 0.596031 -0.595507
vn 0.379230 0.747677 -0.545127
vn 0.604147 0.560217 -0.566712
vn 0.504583 0.667019 -0.548162
vn 0.636809 0.568645 -0.520689
vn 0.543589 0.648411 -0.532985
vn 0.543675 0.640342 -0.542568
vn 0.632636 0.550987 -0.544228
vn -0.882747 -0.273464 0.382066
vn -0.889661 -0.228556 0.395304
vn -0.896073 -0.203277 0.394629
vn -0.825907 -0.367471 0.427600
vn -0.938368 -0.055291 0.341186
vn -0.937748 -0.066047 0.340979
vn -0.928874 -0.105355 0.355097
vn -0.929047 -0.118901 0.350335
vn -0.944713 -0.023250 0.327074
vn -0.935453 -0.057295 0.348777
vn -0.901081 0.407489 0.148344
vn -0.937710 0.092865 0.334776
vn -0.942830 0.032253 0.331709
vn -0.952566 0.100068 0.287411
vn -0.894658 -0.190609 0.404048
vn -0.904406 -0.162178 0.394649
vn -0.811911 -0.398707 0.426420
vn -0.940373 -0.015537 0.339790
vn -0.944064 -0.026178 0.328720
vn -0.950343 0.092832 0.297035
vn -0.954599 0.084396 0.285689
vn -0.957633 0.086559 0.274677
vn -0.951604 0.009153 0.307191
vn -0.297374 0.885889 -0.356047
vn -0.234453 0.901060 -0.364859
vn -0.925519 0.349823 0.145045
vn -0.924990 0.342058 0.165499
vn -0.323958 0.886753 -0.329727
vn -0.942005 0.291561 0.166186
vn -0.957425 0.161094 0.239553
vn -0.870092 0.488939 0.062281
vn 0.758855 0.438810 0.481233
vn 0.781097 0.587917 0.210334
vn 0.803395 0.360405 0.473988
vn 0.660562 0.316141 0.680965
vn 0.303162 0.921661 0.242144
vn 0.551487 0.788719 0.271633
vn 0.333252 0.935896 -0.114197
vn 0.531197 0.839964 -0.110858
vn 0.560184 0.788442 -0.254073
vn 0.513776 0.830045 -0.216929
vn 0.290115 0.929635 -0.227184
vn 0.852523 0.501418 -0.147592
vn 0.772615 0.621369 -0.130255
vn 0.960728 0.126636 0.246911
vn 0.917919 0.255475 0.303574
vn 0.940165 0.326637 0.096946
vn 0.979619 0.188718 0.068787
vn -0.364707 -0.314939 0.876244
vn -0.750794 -0.356885 0.555826
vn -0.495707 -0.062855 0.866213
vn -0.905879 -0.055916 0.419829
vn -0.932661 -0.125247 0.338314
vn -0.944477 -0.034140 0.326798
vn -0.875475 -0.309015 0.371554
vn -0.854294 -0.340266 0.392939
vn -0.922084 -0.149416 0.356982
vn -0.934250 -0.073522 0.348957
vn 0.872188 -0.067994 -0.484423
vn 0.923727 0.083273 -0.373890
vn 0.795487 0.279255 -0.537789
vn 0.712445 0.189143 -0.675757
vn 0.906263 0.297205 -0.300593
vn 0.789581 0.446961 -0.420461
vn 0.678054 0.567940 -0.466570
vn 0.659408 0.537859 -0.525252
vn 0.526965 0.637767 -0.561748
vn 0.649509 0.641019 -0.408941
vn 0.764138 0.565968 -0.309473
vn 0.611881 0.643348 -0.460115
vn 0.488570 0.691121 -0.532589
vn 0.558739 0.667122 -0.492706
vn -0.938773 0.034852 0.342769
vn -0.932586 0.019923 0.360399
vn -0.924530 0.152735 0.349165
vn -0.915476 0.128949 0.381152
vn -0.927922 0.168935 0.332298
vn -0.942623 0.118974 0.311941
vn -0.953202 0.280951 0.111681
vn -0.908089 0.418729 -0.006368
vn -0.911775 0.298755 0.281803
vn -0.924064 0.266999 0.273529
vn -0.430022 0.842761 -0.323783
vn -0.899109 0.390545 0.197681
vn -0.911391 0.376938 0.165178
vn -0.314815 0.877882 -0.360852
vn 0.209860 0.840329 -0.499807
vn -0.207421 0.852751 -0.479367
vn 0.152203 0.807224 -0.570283
vn -0.957212 0.148842 -0.248177
vn -0.732359 0.372169 -0.570211
vn -0.698816 -0.034176 -0.714485
vn -0.148941 0.278909 -0.948697
vn 0.440616 0.189809 -0.877400
vn 0.036655 -0.184850 -0.982083
vn 0.485947 0.657714 -0.575558
vn 0.994874 0.098381 0.023375
vn 0.993786 0.047674 0.100586
vn 0.944902 0.308344 -0.109928
vn 0.986127 0.143086 -0.084145
vn 0.996937 0.055883 -0.054720
vn 0.999484 0.009850 -0.030586
vn 0.858253 0.471452 -0.202817
vn 0.966979 0.191793 -0.167829
vn 0.986417 -0.017640 -0.163310
vn 0.985041 0.051173 -0.164544
vn 0.896701 0.159371 0.412952
vn 0.774198 0.279545 0.567866
vn 0.833783 0.145620 0.532543
vn 0.265942 0.319283 0.909579
vn -0.461022 0.149283 0.874742
vn 0.250049 0.208898 0.945429
vn -0.846737 0.350916 0.399868
vn -0.888965 0.251783 0.382553
vn -0.578254 0.288337 0.763207
vn 0.615502 0.191179 0.764597
vn -0.914756 0.091069 0.393608
vn -0.845366 0.094724 0.525722
vn -0.945567 0.061486 0.319567
vn -0.941686 0.063825 0.330385
vn -0.940833 0.120195 0.316838
vn -0.935323 0.172177 0.309072
vn -0.939550 0.093988 0.329260
vn -0.902218 0.309824 0.300021
vn -0.923774 0.253699 0.286843
vn -0.905951 0.302638 0.296080
vn -0.926692 0.255283 0.275812
vn -0.926743 0.258676 0.272460
vn -0.921025 0.287565 0.262715
vn 0.733590 -0.264457 -0.626026
vn 0.946493 -0.165527 -0.277041
vn 0.965029 -0.122886 -0.231557
vn 0.159647 -0.412759 -0.896740
vn 0.916577 -0.231882 -0.325755
vn 0.918587 -0.255166 -0.301807
vn 0.938619 -0.209797 -0.273825
vn 0.965302 -0.160250 -0.206187
vn 0.415046 -0.572538 -0.707063
vn 0.685992 -0.513291 -0.515701
vn 0.840611 -0.355420 -0.408718
vn -0.634346 -0.274683 -0.722602
vn 0.744272 -0.491935 -0.451729
vn 0.872081 -0.349604 -0.342420
vn 0.884186 -0.412177 -0.219831
vn 0.940246 -0.262652 -0.216682
vn 0.898719 -0.321623 -0.298098
vn 0.831314 -0.453606 -0.321184
vn -0.612884 0.321150 0.721967
vn -0.753207 0.325326 0.571701
vn -0.776193 0.356466 0.520055
vn -0.664615 0.366514 0.651118
vn -0.820817 0.307532 0.481335
vn -0.832189 0.320424 0.452538
vn -0.840944 0.324490 0.433035
vn -0.819495 0.360161 0.445772
vn -0.802901 0.372084 0.465728
vn -0.916116 0.248134 0.314899
vn -0.905861 0.270141 0.326251
vn -0.848201 0.313262 0.427110
vn -0.839802 0.303115 0.450392
vn -0.899022 0.303257 0.315904
vn -0.943630 0.257120 0.208452
vn -0.874901 0.328699 0.355675
vn -0.896594 0.359247 0.258960
vn -0.868251 0.342747 0.358698
vn -0.987478 0.157462 -0.009684
vn -0.957948 0.211637 0.193767
vn -0.990999 0.068975 -0.114732
vn -0.954015 0.001700 -0.299753
vn -0.948704 -0.023169 -0.315316
vn -0.906360 -0.087039 -0.413444
vn -0.614004 -0.234483 -0.753669
vn 0.982108 -0.081432 -0.169799
vn 0.987848 -0.105189 -0.114422
vn 0.998491 -0.051057 -0.020223
vn 0.999308 -0.024832 -0.027709
vn 0.967999 -0.246490 -0.047115
vn 0.985598 -0.152665 -0.072737
vn 0.984566 -0.041778 0.169956
vn 0.996444 -0.043478 0.072179
vn 0.993027 0.020091 0.116167
vn 0.963278 0.069533 0.259345
vn 0.814350 -0.291780 0.501695
vn -0.081163 0.138678 0.987006
vn 0.925321 -0.370864 -0.079000
vn 0.864600 -0.404852 -0.297594
vn 0.885670 -0.438004 -0.154081
vn 0.845105 -0.456950 0.277479
vn 0.882866 -0.320064 -0.343667
vn 0.847943 -0.364504 -0.384877
vn 0.912789 -0.329550 -0.241272
vn 0.873729 -0.383028 -0.299813
vn 0.871145 -0.490199 -0.028487
vn 0.884604 -0.422161 -0.198131
vn 0.933744 -0.337358 -0.119629
vn 0.933967 0.096892 0.343972
vn 0.969805 -0.017227 0.243272
vn 0.986174 -0.052871 0.157055
vn 0.966209 0.013465 0.257407
vn 0.977849 -0.207904 0.024234
vn 0.970263 -0.225680 -0.087515
vn 0.976944 -0.196026 -0.084589
vn 0.856904 -0.324480 -0.400534
vn 0.874855 -0.333226 -0.351552
vn 0.848923 -0.007879 -0.528458
vn 0.791161 0.068049 -0.607811
vn 0.899158 -0.091079 -0.428042
vn 0.893023 -0.216344 -0.394596
vn 0.817132 0.176153 -0.548876
vn 0.827828 0.110179 -0.550056
vn 0.653800 0.380460 -0.654061
vn 0.659783 0.420846 -0.622555
vn 0.695264 0.413162 -0.588138
vn 0.809112 0.227139 -0.541983
vn 0.795234 0.284689 -0.535308
vn 0.713007 0.419632 -0.561721
vn 0.916633 0.080964 -0.391444
vn 0.888382 0.057713 -0.455464
vn 0.863936 0.251200 -0.436478
vn 0.833736 0.255490 -0.489499
vn 0.741037 0.414580 -0.528194
vn 0.782161 0.397821 -0.479544
vn -0.586618 -0.678159 0.442697
vn -0.633537 -0.647813 0.423047
vn -0.431651 -0.812104 0.392638
vn -0.459030 -0.779372 0.426464
vn -0.420055 -0.802523 0.423686
vn -0.244995 -0.885174 0.395532
vn -0.163674 -0.929620 0.330177
vn -0.172031 -0.914987 0.364971
vn 0.086485 -0.959802 0.267022
vn 0.254965 -0.940177 0.225962
vn 0.179959 -0.947632 0.263835
vn -0.110796 -0.923842 0.366387
vn 0.625745 -0.779241 0.035027
vn 0.704516 -0.709649 -0.007471
vn 0.372226 -0.909707 0.184069
vn 0.090881 -0.947481 0.306628
vn 0.411691 0.747585 -0.521180
vn 0.257568 0.825015 -0.503000
vn 0.504795 0.700074 -0.505053
vn 0.478351 0.704555 -0.524198
vn 0.308366 0.819253 -0.483462
vn 0.291087 0.814018 -0.502636
vn -0.235246 0.903064 -0.359353
vn -0.172704 0.925335 -0.337534
vn -0.134467 0.905121 -0.403330
vn 0.934683 -0.271904 -0.228990
vn 0.930124 0.102119 -0.352763
vn 0.957044 -0.068856 -0.281648
vn 0.933038 0.137877 -0.332311
vn 0.830671 0.397172 -0.390179
vn 0.875892 0.274637 -0.396723
vn 0.943429 -0.172334 -0.283271
vn 0.831361 0.400916 -0.384844
vn 0.576838 0.711585 -0.401129
vn 0.584655 0.688065 -0.429820
vn 0.755185 0.511424 -0.410051
vn 0.792344 0.421775 -0.440792
vn 0.663203 0.577734 -0.475799
vn -0.755294 -0.510600 0.410875
vn -0.608485 -0.693157 0.386367
vn -0.712124 -0.590295 0.380042
vn -0.584085 -0.729319 0.356283
vn -0.362308 -0.881075 0.304038
vn -0.368319 -0.863079 0.345594
vn 0.731568 -0.679935 -0.049977
vn 0.218331 -0.958186 0.184963
vn 0.231799 -0.965892 0.115421
vn 0.739043 -0.673333 -0.020944
vn -0.037894 -0.955083 0.293907
vn -0.527542 0.847465 -0.059183
vn -0.414060 0.900718 -0.131382
vn 0.016960 0.944793 -0.327228
vn 0.291190 0.868161 -0.401877
vn 0.277217 0.890131 -0.361687
vn -0.090634 0.937429 -0.336174
vn -0.808609 0.577431 0.112804
vn 0.306455 0.835517 -0.456067
vn 0.497852 0.722241 -0.480116
vn 0.441461 0.789343 -0.426674
vn -0.867027 -0.328589 0.374559
vn -0.870362 -0.271561 0.410761
vn -0.928663 -0.007430 0.370850
vn -0.866316 -0.270516 0.419902
vn -0.930205 0.092242 0.355261
vn 0.576119 0.737196 -0.353029
vn 0.829574 0.419553 -0.368487
vn 0.863842 0.389528 -0.319446
vn 0.764974 0.561822 -0.314913
vn 0.620411 0.721551 -0.307333
vn 0.924289 -0.254474 -0.284487
vn 0.878177 -0.435707 -0.197394
vn 0.944958 0.135159 -0.297970
vn -0.596733 -0.739265 0.312085
vn -0.373589 -0.890898 0.258326
vn -0.755058 -0.572144 0.320216
vn -0.834566 -0.499526 0.232322
vn -0.739574 -0.621242 0.259016
vn -0.622284 -0.739609 0.256400
vn -0.497128 -0.833925 0.239650
vn -0.385286 -0.897456 0.214771
vn 0.140190 -0.985388 0.096738
vn 0.061980 -0.992569 0.104712
vn 0.525134 -0.849891 -0.043813
vn -0.187814 -0.967298 0.170474
vn -0.352832 0.921853 -0.160301
vn 0.298801 0.901663 -0.312605
vn 0.339354 0.895838 -0.286903
vn 0.151202 0.951071 -0.269449
vn -0.203998 0.949854 -0.236987
vn 0.481306 0.825820 -0.293880
vn -0.942626 -0.205045 0.263464
vn -0.751840 0.651139 -0.103706
vn -0.993378 0.043655 0.106276
vn -0.923594 -0.328855 0.197049
vn 0.822148 0.522239 -0.226580
vn 0.702312 0.670099 -0.240261
vn 0.913323 0.345502 -0.215568
vn 0.926527 0.333297 -0.174530
vn 0.849225 0.488138 -0.201340
vn 0.724538 0.646054 -0.240124
vn 0.868386 -0.491421 -0.066426
vn 0.983812 0.054590 -0.170688
vn 0.843664 -0.531364 -0.076699
vn 0.988157 0.057791 -0.142151
vn -0.014629 -0.187351 -0.982184
vn 0.694171 0.604642 -0.390557
vn 0.936318 0.277970 -0.214571
vn 0.753552 -0.563635 -0.338343
vn -0.492738 -0.858344 0.143020
vn -0.378633 -0.915793 0.134017
vn -0.658771 -0.738586 0.143219
vn -0.673460 -0.735024 0.078685
vn -0.531354 -0.844486 0.067132
vn -0.387705 -0.919775 0.060813
vn -0.946922 -0.321368 0.007879
vn -0.846437 -0.525606 0.085344
vn -0.953507 -0.254314 -0.161704
vn -0.842999 -0.537272 -0.026297
vn -0.402147 -0.903814 -0.146278
vn -0.700146 -0.710311 -0.072479
vn -0.873576 -0.234819 -0.426292
vn -0.221291 -0.965773 0.135329
vn -0.185462 -0.978398 0.091329
vn 0.068087 -0.992376 0.102736
vn 0.071327 -0.991645 0.107486
vn 0.072209 -0.997390 0.000266
vn 0.400711 -0.915403 0.038314
vn 0.463271 -0.885385 0.038389
vn 0.169737 0.941483 -0.291204
vn -0.121744 0.941265 -0.314959
vn 0.405709 0.873701 -0.268414
vn 0.428242 0.862441 -0.269824
vn 0.217534 0.921153 -0.322732
vn -0.109849 0.913310 -0.392171
vn 0.567369 0.782842 -0.255443
vn 0.577627 0.773590 -0.260587
vn -0.135219 0.789604 -0.598532
vn 0.418346 0.839750 -0.346132
vn -0.994860 -0.093667 -0.038472
vn -0.899033 0.408174 -0.158538
vn -0.832252 0.488925 -0.261360
vn -0.974277 0.078045 -0.211407
vn -0.465103 0.836661 -0.289272
vn -0.475305 0.798756 -0.368882
vn -0.759275 0.485456 -0.433397
vn 0.000007 -0.075909 0.997115
vn 0.000002 -0.664875 0.746954
vn 0.225224 -0.605787 0.763083
vn 0.369591 -0.063290 0.927037
vn -0.478721 0.036507 0.877208
vn -0.478264 -0.020447 0.877978
vn 0.324503 0.438337 0.838188
vn 0.000003 0.481675 0.876350
vn -0.283572 0.036030 0.958274
vn -0.374957 -0.203991 0.904320
vn 0.066459 0.126336 0.989759
vn 0.000002 0.197083 0.980387
vn -0.986069 -0.165294 -0.018610
vn -0.992936 0.116435 0.022851
vn -0.881573 -0.469198 0.051796
vn -0.899999 -0.396251 0.181622
vn -0.948345 -0.216142 0.232217
vn -0.953350 0.109396 0.281349
vn -0.726408 -0.681119 0.091703
vn -0.375204 -0.923345 0.081585
vn 0.000004 -0.997038 0.076908
vn 0.229647 0.461692 -0.856798
vn 0.406467 0.475938 -0.779915
vn 0.432413 0.367417 -0.823422
vn 0.432413 0.300208 -0.850232
vn 0.398596 0.327103 -0.856811
vn 0.303507 0.297162 -0.905306
vn 0.375617 0.558944 -0.739252
vn 0.371023 0.583365 -0.722515
vn 0.432144 0.543713 -0.719464
vn 0.410508 0.485204 -0.772049
vn 0.468411 0.460967 -0.753725
vn -0.000003 0.204921 -0.978778
vn 0.416828 0.241663 -0.876273
vn 0.451654 0.402181 -0.796404
vn 0.390192 0.431162 -0.813542
vn -0.974408 -0.099279 0.201676
vn -0.955053 -0.269437 0.123601
vn -0.756407 -0.608367 -0.240287
vn -0.745749 -0.582457 -0.323423
vn -0.824734 -0.552549 -0.120428
vn -0.716038 -0.657639 -0.234096
vn -0.685669 -0.675551 -0.271087
vn -0.669001 -0.668279 -0.325331
vn -0.629820 -0.655355 -0.416937
vn -0.916510 -0.395646 -0.058944
vn -0.701046 -0.670628 -0.242469
vn -0.684117 -0.683098 -0.255659
vn -0.693803 -0.675514 -0.249637
vn -0.671066 -0.613529 -0.416237
vn -0.797939 -0.549947 -0.246680
vn -0.700191 -0.659112 -0.274415
vn -0.653390 -0.688105 -0.315583
vn -0.835079 -0.515943 -0.190907
vn -0.730167 -0.632792 -0.257741
vn -0.876699 -0.433383 -0.208754
vn -0.727118 -0.589426 -0.351960
vn -0.740135 -0.609819 -0.283410
vn -0.861588 -0.473047 -0.184102
vn -0.864316 0.281344 0.416897
vn -0.855450 0.394622 0.335379
vn -0.828624 0.471106 0.302394
vn -0.841102 0.324482 0.432734
vn -0.807551 0.568237 0.158012
vn -0.686736 0.724849 -0.054662
vn -0.491162 0.854723 -0.167953
vn -0.794480 0.543267 0.271407
vn -0.829207 0.358398 0.428914
vn -0.142331 0.741805 -0.655338
vn -0.619887 0.764544 -0.176672
vn 0.298605 0.585493 -0.753680
vn 0.372875 0.667224 -0.644808
vn 0.062932 0.898026 -0.435419
vn -0.105183 0.715282 -0.690875
vn -0.086856 0.921068 -0.379591
vn -0.669204 0.663241 -0.335079
vn -0.532371 0.842386 -0.083468
vn -0.877874 0.314913 0.360788
vn -0.828068 0.369271 0.421831
vn -0.788878 0.559015 0.255292
vn -0.901116 0.419205 0.110714
vn 0.275928 0.470432 -0.838187
vn 0.000002 0.459765 -0.888041
vn 0.255518 0.529023 -0.809225
vn -0.004479 0.569613 -0.821901
vn 0.051876 0.515918 -0.855065
vn 0.000001 0.485581 -0.874192
vn 0.010859 0.833243 -0.552800
vn 0.152427 0.653301 -0.741595
vn 0.220347 0.885606 -0.408839
vn -0.128457 0.677313 -0.724393
vn -0.000011 0.886681 -0.462382
vn 0.000013 0.559312 -0.828957
vn -0.124267 0.618791 -0.775664
vn 0.437671 0.841366 -0.317091
vn 0.591293 0.766725 -0.250011
vn 0.337917 0.900270 -0.274455
vn 0.748657 0.613435 -0.251418
vn 0.845718 0.505305 0.171545
vn 0.880466 0.466574 0.084192
vn 0.764635 0.617056 0.185944
vn 0.939860 0.211365 -0.268305
vn 0.871195 0.406776 -0.274870
vn 0.821919 0.490204 0.290086
vn 0.797796 0.538590 0.271001
vn 0.810252 0.472848 0.346275
vn 0.784317 0.335628 0.521729
vn 0.910419 0.247615 0.331397
vn -0.936664 -0.337646 -0.093036
vn -0.951480 -0.299549 -0.070397
vn -0.915277 -0.382844 -0.125293
vn -0.955755 -0.280542 -0.088485
vn -0.969653 -0.238122 -0.055413
vn -0.977424 -0.209882 -0.024334
vn -0.799647 -0.433289 -0.415722
vn -0.890501 -0.405050 -0.207225
vn -0.879225 -0.277153 -0.387493
vn -0.946523 -0.272773 -0.172304
vn -0.991992 -0.119379 -0.041231
vn -0.980373 -0.167594 -0.103833
vn -0.948912 -0.114500 -0.294035
vn -0.964618 -0.094945 0.245961
vn -0.919106 0.095849 0.382173
vn -0.972875 0.123902 0.195352
vn -0.828701 0.234968 0.507980
vn -0.891645 0.109275 0.439349
vn -0.769900 0.290638 0.568141
vn -0.796852 0.260792 0.544991
vn -0.818481 0.218186 0.531492
vn -0.802371 0.251124 0.541422
vn -0.784008 0.275272 0.556378
vn -0.785527 0.264228 0.559582
vn -0.825277 0.260402 0.501107
vn -0.832337 0.262085 0.488391
vn -0.840705 0.262727 0.473487
vn -0.000000 0.996469 0.083966
vn 0.342795 0.917701 -0.200792
vn 0.658202 0.653956 0.372976
vn 0.003986 0.976054 -0.217490
vn 0.477667 0.831403 0.283907
vn 0.136803 0.497966 0.856338
vn 0.552299 0.545626 0.630283
vn 0.142409 0.542641 0.827805
vn 0.701964 0.533515 0.471814
vn 0.000012 0.639350 0.768916
vn -0.938492 -0.316507 -0.138044
vn -0.883995 -0.363108 -0.294457
vn -0.789722 -0.473381 -0.390192
vn -0.968199 -0.231995 -0.093646
vn -0.940644 -0.259451 -0.218801
vn -0.879675 -0.277404 -0.386290
vn -0.781464 -0.364616 -0.506329
vn -0.648290 -0.453094 -0.611903
vn -0.950042 -0.277366 -0.143137
vn -0.954838 -0.227983 -0.190545
vn -0.979876 -0.184858 -0.075307
vn -0.848804 -0.447499 -0.281560
vn -0.875188 -0.308876 -0.372345
vn -0.318222 -0.626590 -0.711421
vn -0.536503 -0.442728 -0.718440
vn -0.714753 -0.395590 -0.576746
vn -0.638896 -0.595434 -0.487105
vn -0.470623 -0.833462 -0.289577
vn 0.045097 -0.878011 -0.476512
vn -0.796087 -0.587723 -0.144314
vn -0.934589 -0.355692 0.005139
vn -0.527833 -0.849231 0.014123
vn 0.062461 -0.988250 -0.139499
vn -0.936274 -0.340588 -0.085976
vn -0.978767 -0.204966 -0.001922
vn -0.982726 -0.165971 0.081875
vn -0.871528 -0.301026 0.387068
vn -0.664948 -0.570725 -0.481786
vn -0.993528 -0.113039 0.011188
vn -0.552293 -0.623685 -0.553163
vn -0.506430 -0.550287 -0.663862
vn -0.657920 -0.505028 -0.558649
vn -0.962856 -0.196853 -0.184816
vn -0.655578 -0.575019 -0.489460
vn -0.525170 -0.522340 -0.671831
vn -0.378704 -0.432941 -0.818013
vn -0.456601 -0.450703 -0.767061
vn -0.594931 -0.332170 -0.731929
vn -0.544688 -0.442146 -0.712616
vn -0.946535 0.178612 0.268644
vn -0.999894 0.002088 0.014390
vn -0.846161 -0.316169 -0.429010
vn -0.934234 -0.144544 -0.326057
vn -0.831925 0.356454 0.425254
vn -0.786182 0.368460 0.496140
vn -0.900847 0.292175 0.321105
vn -0.752200 0.459409 0.472376
vn -0.733960 0.465294 0.494777
vn -0.731561 0.443879 0.517485
vn -0.850098 0.350439 0.393097
vn -0.881133 0.322846 0.345507
vn -0.747218 0.476083 0.463692
vn -0.749312 0.468262 0.468256
vn -0.734161 0.387806 0.557328
vn -0.760081 0.421427 0.494648
vn -0.735082 0.474461 0.484294
vn -0.720514 0.483124 0.497445
vn -0.806035 0.310109 0.504124
vn -0.801804 0.384202 0.457710
vn -0.702435 0.330950 0.630125
vn -0.738925 0.434085 0.515326
vn -0.721041 0.494684 0.485168
vn -0.741542 0.484232 0.464365
vn -0.599230 0.430851 0.674752
vn -0.578994 0.559202 0.593345
vn -0.673560 0.494804 0.549078
vn -0.641566 0.331775 0.691605
vn -0.608677 0.562620 0.559437
vn -0.671583 0.536127 0.511414
vn -0.698811 0.508958 0.502619
vn -0.671873 0.500331 0.546128
vn -0.789431 0.261333 0.555432
vn -0.810313 0.216500 0.544537
vn -0.756563 0.312812 0.574249
vn -0.763088 0.333113 0.553833
vn -0.799295 0.285388 0.528849
vn -0.801275 0.244707 0.545964
vn -0.757308 0.347530 0.552909
vn -0.743305 0.397850 0.537786
vn -0.783611 0.304771 0.541358
vn -0.787996 0.351893 0.505207
vn -0.618097 0.551998 0.559691
vn -0.707873 0.536535 0.459397
vn -0.594064 0.660257 0.459510
vn -0.498847 0.696476 0.515822
vn -0.768949 0.473675 0.429359
vn -0.648836 0.604889 0.461651
vn -0.624690 0.662892 0.412720
vn -0.589158 0.713934 0.378407
vn -0.559271 0.727013 0.398331
vn -0.613290 0.569860 0.546933
vn -0.786007 0.411125 0.461702
vn -0.561615 0.638460 0.526268
vn -0.739779 0.505888 0.443626
vn -0.658312 0.600900 0.453370
vn -0.724527 0.607100 0.326329
vn -0.654111 0.668577 0.353755
vn -0.489433 0.747746 0.448700
vn -0.579643 0.722722 0.376413
vn -0.629507 0.696679 0.344034
vn -0.088105 0.585906 0.805575
vn -0.360066 0.460584 0.811304
vn -0.224826 0.521584 0.823045
vn 0.051796 0.607135 0.792909
vn -0.410633 0.499936 0.762525
vn -0.314408 0.563735 0.763774
vn -0.248937 0.629360 0.736163
vn -0.145023 0.621933 0.769525
vn -0.017566 0.669553 0.742557
vn -0.396288 0.659274 0.638994
vn -0.467537 0.570177 0.675506
vn -0.323336 0.730951 0.600969
vn -0.052520 0.699913 0.712294
vn -0.246781 0.749313 0.614515
vn -0.949779 0.258247 0.176716
vn -0.963873 0.238904 0.117789
vn -0.930582 0.249664 0.267741
vn -0.952400 0.246608 0.179218
vn -0.986852 0.084231 0.137941
vn -0.987413 0.145534 0.061935
vn -0.919048 0.249512 0.305116
vn -0.940289 0.236729 0.244574
vn -0.891694 0.246358 0.379723
vn -0.957404 0.093305 0.273261
vn -0.978347 0.026699 0.205243
vn -0.899524 0.280671 0.334785
vn -0.871953 0.325998 0.365272
vn -0.902172 0.192476 0.386056
vn -0.921667 0.170360 0.348581
vn -0.758335 0.388936 0.523122
vn -0.824823 0.372509 0.425329
vn -0.796547 0.244692 0.552845
vn -0.842994 0.254172 0.474086
vn -0.684376 0.229699 0.692003
vn -0.826886 0.181330 0.532333
vn -0.592421 0.256938 0.763558
vn -0.605669 0.254583 0.753892
vn -0.546560 0.223057 0.807166
vn -0.567265 0.244862 0.786291
vn -0.650941 0.278727 0.706107
vn -0.814513 0.241883 0.527315
vn -0.759147 0.256540 0.598233
vn -0.727704 0.250045 0.638690
vn -0.673696 0.253770 0.694071
vn -0.504164 0.295446 0.811499
vn -0.586929 0.287328 0.756939
vn -0.662279 0.295098 0.688697
vn -0.549287 0.493385 0.674430
vn -0.591796 0.285757 0.753738
vn -0.527862 0.383882 0.757625
vn -0.524338 0.404741 0.749169
vn -0.510870 0.395805 0.763119
vn -0.519052 0.494487 0.697185
vn -0.649024 0.212299 0.730546
vn -0.576893 0.471958 0.666671
vn -0.657942 0.364804 0.658810
vn -0.477132 0.529487 0.701419
vn -0.577234 0.459340 0.675135
vn -0.540611 0.557606 0.629933
vn -0.535373 0.569359 0.623864
vn -0.498603 0.571345 0.651890
vn -0.627517 0.514514 0.584378
vn -0.679659 0.410803 0.607704
vn -0.565449 0.572349 0.593872
vn -0.426734 0.584404 0.690195
vn -0.541359 0.472761 0.695290
vn -0.486832 0.485112 0.726403
vn -0.185606 0.620002 0.762331
vn -0.387401 0.498335 0.775618
vn -0.466959 0.417522 0.779503
vn -0.522130 0.391087 0.757912
vn -0.523942 0.411867 0.745554
vn -0.485767 0.448976 0.749967
vn -0.524380 0.394519 0.754573
vn -0.526768 0.424542 0.736396
vn -0.512177 0.493238 0.703130
vn 0.267291 -0.542636 -0.796305
vn 0.635689 -0.568708 -0.521987
vn 0.651079 -0.671412 -0.353980
vn 0.696788 -0.534785 -0.478007
vn 0.407043 -0.739812 -0.535719
vn 0.118730 -0.636554 -0.762038
vn 0.586922 -0.769636 -0.251361
vn 0.623265 -0.772597 -0.120971
vn 0.638876 -0.738517 -0.215477
vn 0.779032 -0.543206 -0.313108
vn 0.817488 -0.561564 -0.127906
vn -0.259639 -0.432160 -0.863612
vn -0.149242 -0.406049 -0.901583
vn -0.947288 -0.030832 -0.318897
vn -0.624019 -0.246710 -0.741441
vn -0.969193 0.160909 0.186478
vn -0.964717 0.151052 0.215650
vn -0.994953 0.094345 -0.034179
vn -0.960272 -0.027587 -0.277699
vn -0.950806 0.165209 0.262057
vn -0.375268 -0.068187 0.924405
vn -0.208595 -0.252525 0.944838
vn -0.571788 0.251090 0.781033
vn -0.327678 0.208326 0.921535
vn 0.232324 -0.204686 0.950857
vn 0.755916 -0.572739 0.317114
vn -0.749749 0.271849 0.603303
vn -0.773402 0.227357 0.591742
vn -0.804200 0.209922 0.556054
vn -0.798492 0.253550 0.546007
vn -0.841065 0.216300 0.495806
vn -0.851629 0.196131 0.486066
vn -0.838553 0.234785 0.491635
vn -0.349211 0.753032 -0.557669
vn -0.000010 0.771637 -0.636063
vn -0.000002 0.634950 -0.772554
vn -0.110258 0.633098 -0.766179
vn -0.301505 0.653275 -0.694498
vn -0.182752 0.462017 -0.867838
vn -0.564981 0.678915 -0.468904
vn -0.701701 0.641548 -0.309891
vn -0.574097 0.712033 -0.404255
vn -0.401955 0.607740 -0.684898
vn -0.819660 0.218435 -0.529569
vn -0.766682 0.553920 -0.324610
vn -0.901826 0.412053 -0.130088
vn -0.344405 0.287060 -0.893858
vn -0.379828 0.703246 -0.600979
vn -0.000005 0.277587 -0.960701
vn 0.578221 0.812590 0.073204
vn 0.760447 0.628787 -0.162317
vn 0.666569 0.681691 -0.301634
vn -0.035888 0.982831 -0.180987
vn 0.015467 0.999873 -0.003944
vn 0.798508 0.103360 -0.593045
vn 0.909326 0.090409 -0.406143
vn 0.601469 0.251290 -0.758346
vn -0.632274 0.768844 -0.095433
vn 0.014800 0.683707 -0.729606
vn -0.595297 0.786068 0.166490
vn -0.316019 0.942587 -0.107993
vn -0.564808 0.792297 0.230778
vn -0.722044 0.668206 0.179311
vn -0.721762 0.658697 0.212551
vn -0.757798 0.559088 0.336397
vn -0.744163 0.580940 0.329742
vn -0.682066 0.647794 0.339337
vn -0.660795 0.695145 0.283060
vn -0.793813 0.382071 0.473162
vn -0.791637 0.461721 0.400154
vn -0.819556 0.387555 0.422054
vn -0.688914 0.568181 0.450076
vn -0.699772 0.605022 0.379827
vn -0.666409 0.616382 0.419490
vn -0.662383 0.668849 0.337476
vn -0.720150 0.373603 0.584640
vn -0.349315 0.537895 0.767234
vn -0.438374 0.589262 0.678674
vn -0.654424 0.553719 0.514902
vn 0.267121 0.636995 0.723107
vn 0.161126 0.692846 0.702854
vn -0.546532 0.604484 0.579570
vn 0.786428 0.522694 0.329125
vn 0.662286 0.683050 0.307929
vn 0.846501 0.436388 0.304961
vn 0.963125 0.188681 -0.191807
vn 0.848813 0.526728 0.045534
vn -0.132587 0.982996 0.127045
vn -0.575097 0.780957 0.243662
vn 0.320429 0.923408 0.211288
vn -0.666902 0.672677 0.320542
vn -0.673103 0.628856 0.389195
vn -0.051399 0.775650 0.629068
vn -0.580205 0.627387 0.519373
vn 0.377194 0.843652 0.382068
vn -0.423859 -0.542532 -0.725260
vn -0.524954 -0.398769 -0.751935
vn -0.032121 -0.355112 -0.934272
vn -0.159805 -0.266462 -0.950505
vn -0.255663 -0.088082 -0.962745
vn -0.633967 -0.253283 -0.730707
vn 0.000004 -0.054127 -0.998534
vn 0.073434 -0.111954 -0.990996
vn 0.217881 -0.088173 -0.971984
vn 0.000001 -0.012150 -0.999926
vn -0.150577 -0.021031 -0.988375
vn -0.277497 0.004263 -0.960717
vn -0.739899 -0.066759 -0.669397
vn 0.334998 -0.069224 -0.939672
vn 0.059697 -0.431294 -0.900235
vn 0.119257 -0.414311 -0.902288
vn 0.372684 -0.012610 -0.927873
vn -0.511740 -0.703054 -0.493799
vn -0.324077 -0.652146 -0.685332
vn -0.345774 -0.668762 -0.658178
vn -0.134755 -0.572826 -0.808524
vn 0.210615 -0.128804 -0.969046
vn -0.067317 -0.339162 -0.938317
vn -0.213698 0.549331 0.807817
vn -0.511310 0.434706 0.741345
vn -0.218352 0.702869 0.676977
vn -0.345647 0.552571 0.758415
vn -0.425900 0.457836 0.780382
vn -0.613205 0.351948 0.707186
vn -0.987507 -0.157469 -0.005848
vn -0.979764 -0.199587 -0.015087
vn -0.989216 -0.138528 0.047560
vn -0.991859 -0.108979 0.065873
vn -0.967376 -0.250194 -0.039826
vn -0.982424 -0.186566 0.005974
vn -0.993217 -0.114619 0.019541
vn -0.991760 -0.105411 0.072811
vn -0.966124 -0.255645 -0.035349
vn -0.979223 -0.179016 -0.095263
vn -0.988418 -0.140531 -0.057287
vn -0.988065 -0.152981 0.018031
vn -0.991298 -0.100891 -0.084550
vn -0.999312 0.036881 0.003972
vn -0.916360 0.346032 0.201360
vn -0.944087 -0.313688 0.101482
vn -0.885579 -0.463334 -0.032751
vn -0.870847 -0.444799 -0.209235
vn -0.854672 -0.495302 -0.155599
vn -0.978737 -0.140946 0.149024
vn -0.841291 -0.041614 -0.538978
vn -0.977079 -0.208042 0.045114
vn -0.256764 0.748377 -0.611558
vn -0.279919 0.837187 -0.469854
vn -0.085568 0.850947 -0.518236
vn -0.328248 0.678335 -0.657354
vn -0.307350 0.837180 -0.452400
vn 0.180956 0.914716 -0.361317
vn 0.314231 0.913828 -0.257250
vn 0.085669 0.904604 -0.417555
vn -0.159703 0.776928 -0.608997
vn -0.828273 0.141516 -0.542160
vn -0.532277 0.322456 -0.782754
vn 0.183937 0.878771 -0.440374
vn -0.620631 0.554427 -0.554462
vn 0.200331 0.796267 -0.570812
vn 0.516850 0.846063 -0.130553
vn -0.123235 0.826862 -0.548738
vn 0.105468 0.940836 -0.322031
vn 0.489709 0.869432 -0.065366
vn 0.225063 0.875400 -0.427810
vn 0.127656 0.924171 -0.360017
vn 0.192440 0.927529 -0.320401
vn -0.221442 0.663312 -0.714829
vn 0.135287 0.925816 -0.352935
vn -0.497014 0.299038 -0.814588
vn -0.557503 0.338153 -0.758184
vn -0.495495 0.194384 -0.846581
vn -0.600555 0.002923 -0.799578
vn -0.589392 0.076452 -0.804222
vn -0.562243 0.209896 -0.799892
vn -0.731466 0.000456 -0.681878
vn -0.648964 0.020542 -0.760542
vn -0.605855 0.055705 -0.793623
vn -0.597484 -0.003794 -0.801872
vn 0.442957 0.793785 -0.416766
vn -0.276999 0.432547 -0.858006
vn -0.445186 0.187616 -0.875563
vn -0.245042 0.399803 -0.883240
vn 0.368803 -0.929238 0.022373
vn 0.390881 -0.913051 0.116407
vn 0.136674 -0.961086 -0.240071
vn 0.355138 -0.906421 -0.228644
vn 0.759534 -0.648987 0.043866
vn 0.590472 -0.773640 -0.229834
vn 0.722081 -0.662111 -0.200519
vn 0.822293 -0.557614 0.113581
vn 0.291833 0.808810 0.510549
vn 0.561092 0.707129 0.430283
vn 0.487083 0.798220 0.354394
vn 0.171683 0.898012 0.405092
vn 0.640450 0.676458 0.363633
vn 0.620787 0.715079 0.321380
vn 0.565242 0.781007 0.265574
vn 0.354654 0.896418 0.265811
vn 0.116409 0.937745 0.327237
vn 0.885195 -0.454909 0.097399
vn 0.649568 -0.751912 0.112646
vn 0.421562 -0.898158 0.124893
vn 0.965411 -0.236023 -0.110797
vn 0.749881 -0.652913 -0.106691
vn 0.712881 -0.700883 0.023760
vn 0.932317 -0.361637 0.001641
vn 0.403271 -0.913282 -0.057346
vn 0.410055 -0.910398 0.055054
vn 0.173654 -0.982654 0.065080
vn 0.141335 -0.989748 -0.020562
vn 0.174530 -0.976513 0.126338
vn 0.988188 -0.152876 0.010646
vn 0.993672 -0.105010 -0.039862
vn 0.969117 -0.232909 0.081030
vn 0.988816 -0.127512 0.077359
vn 0.996148 -0.085638 0.018856
vn 0.996888 -0.076603 -0.018593
vn 0.974202 -0.195482 0.112769
vn 0.990238 -0.093537 0.103347
vn 0.993335 -0.092418 0.068888
vn 0.994524 -0.074173 0.073621
vn 0.986094 -0.158260 -0.050715
vn 0.994616 -0.101516 -0.020824
vn 0.996208 -0.086119 0.012360
vn 0.992911 -0.118848 0.001419
vn 0.987507 -0.157467 -0.005847
vn 0.979876 -0.184859 -0.075301
vn 0.991859 -0.108977 0.065871
vn 0.989216 -0.138527 0.047559
vn 0.979764 -0.199587 -0.015087
vn 0.968199 -0.231996 -0.093645
vn 0.991118 -0.097591 0.090339
vn 0.991532 -0.092560 0.091082
vn 0.991760 -0.105410 0.072809
vn 0.992745 0.047345 -0.110524
vn 0.991992 -0.119380 -0.041230
vn 0.993217 -0.114620 0.019541
vn 0.997420 -0.038460 0.060617
vn 0.977424 -0.209882 -0.024334
vn 0.982425 -0.186563 0.005974
vn 0.876698 -0.433384 -0.208757
vn 0.938492 -0.316505 -0.138047
vn 0.967377 -0.250192 -0.039826
vn 0.951482 -0.299546 -0.070394
vn 0.796173 0.235329 0.557431
vn 0.699352 0.244320 0.671725
vn 0.591220 0.166036 0.789235
vn 0.650176 0.167271 0.741142
vn 0.393881 0.431595 0.811532
vn 0.363817 0.256615 0.895425
vn 0.168142 0.164680 0.971910
vn 0.329823 0.134173 0.934459
vn 0.447034 0.155623 0.880876
vn -0.456242 0.634932 0.623462
vn -0.689117 0.557325 0.463148
vn -0.141274 0.417212 0.897762
vn 0.160152 0.560855 0.812276
vn -0.757992 0.365029 0.540558
vn -0.327160 0.226494 0.917424
vn 0.113987 0.355535 0.927686
vn 0.263531 0.217209 0.939879
vn -0.039628 0.198633 0.979273
vn -0.734465 0.195484 0.649882
vn -0.471668 -0.860548 0.192319
vn -0.401744 -0.900698 0.165364
vn -0.055926 -0.939456 0.338075
vn -0.365395 -0.802354 0.471926
vn -0.081256 -0.952288 0.294185
vn 0.409380 -0.817055 0.405992
vn 0.794605 -0.443726 0.414379
vn 0.650989 -0.618885 0.439540
vn 0.067859 -0.735561 0.674052
vn 0.995543 -0.056122 -0.075797
vn 0.993494 -0.026030 -0.110873
vn 0.996423 -0.064735 -0.054326
vn 0.995860 -0.043738 -0.079681
vn 0.995378 -0.035421 -0.089259
vn 0.996732 -0.000588 -0.080774
vn 0.980473 -0.187676 -0.058748
vn 0.993537 -0.102447 -0.048886
vn 0.993517 -0.102384 -0.049412
vn 0.995955 -0.053374 -0.072288
vn 0.999545 -0.017788 -0.024355
vn 0.996249 -0.022969 -0.083426
vn 0.996873 -0.009894 -0.078401
vn 0.995861 -0.019740 -0.088723
vn 0.990494 -0.079826 -0.112022
vn 0.987525 -0.112062 -0.110618
vn 0.990258 -0.079246 -0.114496
vn 0.995129 0.098545 0.002683
vn 0.997251 0.043801 -0.059765
vn 0.984367 0.159807 0.074043
vn 0.999378 0.030818 0.017119
vn 0.997896 0.062163 -0.018397
vn 0.983889 0.171402 0.050829
vn 0.995283 -0.092749 -0.028466
vn 0.996751 -0.047469 -0.065068
vn 0.908260 -0.417869 0.021197
vn 0.970318 -0.232818 -0.065412
vn 0.985396 -0.150109 -0.080384
vn 0.969964 -0.239909 -0.040167
vn 0.769281 0.334006 0.544653
vn 0.562883 0.236939 0.791848
vn 0.766524 0.175556 0.617755
vn 0.891696 0.246355 0.379720
vn 0.609284 0.269947 0.745588
vn 0.596441 0.071115 0.799500
vn 0.720895 0.093148 0.686756
vn 0.872265 0.197745 0.447271
vn 0.930582 0.249668 0.267739
vn 0.730834 0.507953 0.455922
vn 0.735312 0.576409 0.356466
vn 0.702850 0.242603 0.668689
vn 0.631923 0.282267 0.721803
vn 0.756860 0.555431 0.344470
vn 0.779670 0.275321 0.562418
vn 0.949779 0.258247 0.176716
vn 0.899209 0.280391 0.335865
vn 0.907234 0.365946 0.207391
vn 0.213119 -0.973521 0.082682
vn 0.218069 -0.975923 -0.004438
vn 0.314856 -0.949139 -0.000251
vn 0.818479 -0.572567 0.047535
vn 0.613767 -0.786497 0.068651
vn 0.685669 -0.718761 0.115066
vn 0.688516 -0.717791 0.103541
vn 0.568276 -0.818708 0.082334
vn 0.397331 -0.917056 -0.033716
vn 0.632405 -0.766887 0.109311
vn 0.730518 -0.679460 0.068386
vn 0.884213 -0.429477 0.183623
vn 0.856026 -0.509093 0.089691
vn 0.893141 -0.429257 0.134305
vn 0.961044 -0.242757 0.132148
vn 0.963514 -0.220075 0.152342
vn 0.922458 -0.378654 0.075444
vn 0.936989 -0.348533 0.023987
vn 0.986593 -0.159177 0.036020
vn 0.997406 -0.068226 0.022945
vn 0.996210 -0.051497 0.070098
vn 0.893466 0.423520 0.149496
vn 0.992936 0.116432 0.022846
vn 0.744721 0.595429 0.301422
vn 0.778707 0.519655 0.351530
vn 0.874325 0.349389 0.336872
vn 0.953349 0.109392 0.281352
vn 0.710934 0.587775 0.386125
vn 0.568337 0.291668 0.769365
vn 0.478720 0.036501 0.877209
vn 0.478269 -0.020452 0.877975
vn -0.146455 -0.981531 -0.123079
vn -0.202725 -0.966734 -0.155972
vn -0.201204 -0.933299 -0.297438
vn -0.038470 -0.996140 -0.078899
vn -0.119373 -0.991749 -0.046727
vn -0.085254 -0.984157 -0.155456
vn -0.211211 -0.973046 -0.092578
vn 0.689493 0.111276 -0.715693
vn -0.279561 -0.914363 -0.292891
vn -0.237800 -0.953747 -0.183898
vn 0.001251 -0.952247 -0.305325
vn -0.349375 -0.905114 -0.242291
vn -0.303272 -0.928080 -0.216088
vn -0.315196 -0.893661 -0.319408
vn 0.096923 -0.987013 -0.128110
vn 0.387267 -0.900201 -0.199156
vn 0.363237 -0.879055 -0.308742
vn 0.115238 -0.963289 -0.242474
vn 0.961678 -0.162466 -0.220862
vn 0.770541 -0.575616 -0.273739
vn 0.951411 -0.091046 -0.294158
vn 0.675137 -0.630622 -0.382762
vn 0.362133 -0.848021 -0.386937
vn 0.908373 -0.080245 -0.410389
vn 0.749901 0.661548 -0.001940
vn 0.549833 0.835168 0.013370
vn 0.937804 0.337582 -0.081001
vn 0.976915 0.213628 -0.000920
vn 0.721968 0.682070 0.116373
vn 0.492421 0.859587 0.136502
vn 0.988251 0.088365 -0.124707
vn 0.990716 0.133591 -0.025200
vn 0.997126 0.069972 -0.029044
vn 0.986365 0.162558 0.025686
vn 0.984007 0.177922 0.008601
vn 0.477010 0.774387 0.415676
vn 0.470190 0.855834 0.215567
vn 0.757511 0.630305 0.169981
vn 0.820044 0.537122 0.197552
vn 0.915220 0.184075 0.358452
vn 0.842185 -0.166177 0.512943
vn 0.517298 0.351205 0.780421
vn 0.947509 -0.291208 0.132001
vn 0.805985 -0.517244 0.287830
vn 0.237697 -0.939813 0.245464
vn 0.336100 -0.826319 0.451922
vn 0.356975 -0.654814 0.666174
vn 0.738772 -0.643050 0.201752
vn 0.911683 -0.405138 0.068533
vn 0.207433 -0.962396 0.175399
vn -0.104412 -0.972054 -0.210258
vn -0.162515 -0.955206 -0.247329
vn 0.193967 -0.873143 0.447212
vn -0.203853 -0.883077 -0.422634
vn -0.246392 -0.892373 -0.378102
vn -0.309602 0.713979 -0.627997
vn -0.526378 0.445030 -0.724482
vn -0.288674 0.484905 -0.825551
vn 0.094522 0.765044 -0.637003
vn -0.706447 0.112066 -0.698837
vn -0.578535 0.117047 -0.807216
vn -0.433432 0.053015 -0.899625
vn -0.101021 0.372350 -0.922578
vn 0.220053 0.682741 -0.696736
vn -0.711878 -0.685592 -0.152293
vn -0.677771 -0.679022 -0.282056
vn -0.719410 -0.296784 -0.627987
vn -0.812445 -0.278719 -0.512103
vn -0.651541 -0.685520 -0.324895
vn -0.554311 -0.329071 -0.764494
vn 0.384015 0.643372 -0.662273
vn -0.204479 -0.085556 -0.975125
vn -0.333415 -0.622876 -0.707715
vn -0.441539 -0.855494 -0.270506
vn -0.527086 -0.835698 -0.154235
vn -0.404674 -0.912735 -0.056154
vn -0.435397 -0.805013 -0.402969
vn -0.641461 -0.714459 -0.279419
vn -0.597392 -0.801203 -0.034583
vn 0.118751 0.978596 -0.168070
vn 0.077198 0.996216 -0.039922
vn 0.057301 0.998314 0.009236
vn 0.063898 0.996396 -0.055784
vn 0.079473 0.993875 0.076783
vn 0.051216 0.991549 0.119198
vn 0.059105 0.974449 0.216694
vn 0.066726 0.983709 0.166928
vn 0.055437 0.993158 0.102784
vn 0.077023 0.773944 0.628553
vn 0.059572 0.935061 0.349445
vn 0.131287 0.961692 0.240649
vn 0.065351 0.562876 0.823954
vn 0.060355 0.863752 0.500291
vn -0.033793 0.130399 0.990886
vn 0.022185 0.926774 0.374965
vn 0.090034 0.852482 0.514945
vn 0.117114 0.255633 0.959654
vn 0.389794 0.901319 -0.188904
vn 0.386610 0.851524 -0.354174
vn 0.243120 0.956318 -0.162321
vn 0.300188 0.903783 -0.305064
vn 0.330375 0.846397 -0.417689
vn 0.322139 0.799180 -0.507482
vn 0.208151 0.917701 -0.338376
vn 0.257785 0.917140 -0.303976
vn 0.174465 0.971285 -0.161762
vn 0.245108 0.860551 -0.446513
vn 0.301115 0.851018 -0.430231
vn 0.245496 0.817790 -0.520530
vn 0.117001 0.844957 -0.521880
vn 0.137319 -0.179350 0.974155
vn 0.119619 -0.451462 0.884236
vn 0.088061 0.228114 0.969644
vn 0.148065 -0.093472 0.984551
vn 0.177914 -0.492271 0.852066
vn -0.018062 -0.997656 0.065997
vn 0.116489 0.525293 0.842911
vn 0.264462 -0.068573 0.961955
vn -0.046232 -0.994333 -0.095736
vn 0.222053 -0.670236 0.708149
vn 0.028996 -0.680420 0.732249
vn -0.073459 -0.492203 0.867375
vn -0.046742 -0.998772 -0.016456
vn -0.250687 -0.967381 -0.036460
vn -0.248145 -0.887663 0.387915
vn -0.318049 -0.808624 0.494947
vn -0.574142 -0.817796 0.039637
vn -0.446443 -0.884637 0.134557
vn -0.445461 -0.884215 0.140458
vn -0.340315 -0.920541 0.191806
vn -0.724411 -0.680787 -0.108430
vn -0.757136 -0.640531 -0.128320
vn -0.683887 -0.727578 -0.054120
vn -0.889782 -0.384107 -0.246474
vn -0.637080 -0.770728 0.010316
vn -0.640480 -0.767968 0.003097
vn -0.815246 -0.551398 -0.177014
vn -0.495302 -0.387458 0.777529
vn -0.522801 -0.553334 0.648461
vn -0.550540 -0.009912 0.834750
vn -0.653711 -0.044833 0.755415
vn -0.551617 -0.247436 0.796551
vn -0.280861 -0.363231 0.888358
vn -0.427266 0.207585 0.879973
vn -0.415619 -0.663054 0.622592
vn -0.375571 0.846905 -0.376427
vn -0.013341 0.938694 -0.344492
vn -0.041523 0.976341 -0.212213
vn -0.288059 0.930484 -0.226324
vn 0.109364 0.946297 -0.304238
vn 0.085394 0.979910 -0.180233
vn 0.043384 0.997527 -0.055294
vn -0.102414 0.992524 -0.066388
vn -0.331895 0.936479 -0.113369
vn 0.072381 0.990068 -0.120529
vn 0.107503 0.959286 -0.261175
vn 0.039619 0.998846 0.027138
vn -0.301979 0.921790 0.243131
vn -0.073820 0.985416 0.153319
vn -0.194143 0.821591 -0.536000
vn -0.378315 0.748266 -0.544956
vn -0.540756 0.594820 -0.594787
vn -0.254038 0.828807 -0.498541
vn -0.397779 0.760242 -0.513619
vn -0.479541 0.705943 -0.521233
vn -0.505587 0.666327 -0.548078
vn -0.605220 0.559489 -0.566288
vn -0.518286 0.732402 -0.441550
vn -0.445405 0.753527 -0.483541
vn -0.315876 0.832570 -0.455028
vn -0.522594 0.693857 -0.495437
vn -0.486531 0.705699 -0.515049
vn -0.458274 0.719348 -0.522037
vn -0.438392 0.730605 -0.523477
vn -0.494389 0.694394 -0.522873
vn -0.491987 0.702114 -0.514767
vn -0.636852 0.568618 -0.520666
vn -0.632925 0.550798 -0.544084
vn -0.543972 0.640114 -0.542540
vn -0.543658 0.648369 -0.532967
vn 0.901078 0.407499 0.148337
vn 0.952560 0.100069 0.287429
vn 0.942834 0.032255 0.331699
vn 0.937711 0.092875 0.334772
vn 0.944699 -0.023253 0.327112
vn 0.935453 -0.057298 0.348775
vn 0.896073 -0.203278 0.394628
vn 0.904418 -0.162169 0.394627
vn 0.894663 -0.190601 0.404041
vn 0.938370 -0.055290 0.341183
vn 0.929053 -0.118897 0.350321
vn 0.928867 -0.105360 0.355112
vn 0.937753 -0.066042 0.340966
vn 0.882746 -0.273470 0.382065
vn 0.889658 -0.228561 0.395308
vn 0.825915 -0.367467 0.427588
vn 0.811916 -0.398708 0.426408
vn 0.870071 0.488971 0.062320
vn 0.957415 0.161095 0.239594
vn 0.323901 0.886769 -0.329740
vn 0.941999 0.291558 0.166230
vn 0.957630 0.086556 0.274686
vn 0.951600 0.009153 0.307204
vn 0.297361 0.885897 -0.356037
vn 0.924982 0.342076 0.165508
vn 0.925513 0.349837 0.145052
vn 0.234396 0.901068 -0.364877
vn 0.950337 0.092833 0.297056
vn 0.954594 0.084399 0.285705
vn 0.944065 -0.026178 0.328720
vn 0.940367 -0.015537 0.339807
vn -0.513815 0.830029 -0.216902
vn -0.560187 0.788462 -0.254005
vn -0.531194 0.839969 -0.110842
vn -0.781087 0.587916 0.210374
vn -0.772609 0.621376 -0.130260
vn -0.852515 0.501430 -0.147603
vn -0.551443 0.788721 0.271717
vn -0.758834 0.438804 0.481272
vn -0.660556 0.316146 0.680969
vn -0.803388 0.360394 0.474008
vn -0.960724 0.126638 0.246928
vn -0.979620 0.188711 0.068794
vn -0.940162 0.326641 0.096957
vn -0.917913 0.255478 0.303591
vn 0.750779 -0.356892 0.555840
vn 0.364707 -0.314934 0.876245
vn 0.905879 -0.055916 0.419830
vn 0.495732 -0.062853 0.866198
vn 0.854298 -0.340263 0.392934
vn 0.875474 -0.309022 0.371552
vn 0.944478 -0.034139 0.326796
vn 0.932660 -0.125247 0.338317
vn 0.934253 -0.073520 0.348950
vn 0.922088 -0.149410 0.356973
vn -0.872201 -0.067991 -0.484399
vn -0.712373 0.189151 -0.675830
vn -0.795437 0.279267 -0.537856
vn -0.923700 0.083281 -0.373955
vn -0.527010 0.637759 -0.561715
vn -0.659396 0.537871 -0.525253
vn -0.677997 0.567961 -0.466627
vn -0.789560 0.446967 -0.420495
vn -0.906256 0.297201 -0.300619
vn -0.558749 0.667120 -0.492697
vn -0.488631 0.691106 -0.532552
vn -0.611871 0.643349 -0.460126
vn -0.764094 0.566022 -0.309483
vn -0.649460 0.641062 -0.408951
vn 0.932579 0.019920 0.360416
vn 0.938771 0.034852 0.342774
vn 0.942617 0.118971 0.311960
vn 0.927926 0.168927 0.332291
vn 0.915480 0.128941 0.381145
vn 0.924528 0.152731 0.349172
vn 0.314838 0.877884 -0.360828
vn 0.911390 0.376946 0.165165
vn 0.430020 0.842769 -0.323764
vn 0.899108 0.390558 0.197662
vn 0.953212 0.280933 0.111641
vn 0.924062 0.266989 0.273544
vn 0.911761 0.298765 0.281835
vn 0.908082 0.418744 -0.006323
vn -0.036783 -0.184853 -0.982078
vn -0.440638 0.189812 -0.877388
vn 0.698856 -0.034161 -0.714446
vn 0.148854 0.278912 -0.948710
vn -0.152224 0.807234 -0.570265
vn -0.485995 0.657704 -0.575530
vn 0.732343 0.372182 -0.570223
vn 0.957214 0.148858 -0.248159
vn 0.207416 0.852761 -0.479352
vn -0.209899 0.840323 -0.499799
vn -0.993787 0.047671 0.100578
vn -0.994874 0.098385 0.023380
vn -0.999484 0.009851 -0.030577
vn -0.996937 0.055886 -0.054713
vn -0.986130 0.143074 -0.084129
vn -0.944891 0.308377 -0.109929
vn -0.985043 0.051172 -0.164536
vn -0.986418 -0.017640 -0.163304
vn -0.966992 0.191760 -0.167794
vn -0.858233 0.471491 -0.202811
vn 0.914743 0.091071 0.393638
vn 0.845320 0.094731 0.525795
vn 0.461002 0.149282 0.874752
vn 0.846764 0.350854 0.399865
vn -0.615528 0.191093 0.764597
vn 0.578241 0.288350 0.763212
vn 0.889005 0.251737 0.382490
vn -0.833794 0.145625 0.532523
vn -0.265963 0.319288 0.909571
vn -0.774174 0.279572 0.567886
vn -0.896695 0.159376 0.412961
vn -0.249976 0.208917 0.945445
vn 0.923774 0.253692 0.286849
vn 0.902220 0.309810 0.300029
vn 0.939551 0.093987 0.329258
vn 0.940833 0.120197 0.316836
vn 0.926690 0.255288 0.275816
vn 0.905952 0.302638 0.296076
vn 0.941687 0.063826 0.330381
vn 0.945566 0.061487 0.319570
vn 0.935321 0.172183 0.309076
vn 0.921038 0.287554 0.262683
vn 0.926746 0.258675 0.272452
vn -0.965026 -0.122892 -0.231567
vn -0.946478 -0.165554 -0.277075
vn -0.733640 -0.264447 -0.625971
vn -0.965305 -0.160239 -0.206181
vn -0.938613 -0.209805 -0.273839
vn -0.918591 -0.255165 -0.301798
vn -0.916596 -0.231853 -0.325725
vn -0.159712 -0.412788 -0.896715
vn -0.884191 -0.412164 -0.219834
vn -0.831314 -0.453609 -0.321180
vn -0.898721 -0.321620 -0.298096
vn -0.940241 -0.262655 -0.216700
vn -0.744270 -0.491941 -0.451726
vn -0.872087 -0.349603 -0.342406
vn -0.415025 -0.572547 -0.707068
vn 0.634475 -0.274653 -0.722501
vn -0.840631 -0.355406 -0.408689
vn -0.685994 -0.513287 -0.515702
vn 0.943643 0.257103 0.208415
vn 0.899032 0.303248 0.315884
vn 0.905867 0.270134 0.326242
vn 0.848205 0.313260 0.427104
vn 0.840945 0.324489 0.433035
vn 0.874905 0.328693 0.355672
vn 0.916120 0.248131 0.314890
vn 0.839801 0.303117 0.450394
vn 0.820815 0.307535 0.481337
vn 0.832191 0.320423 0.452535
vn 0.612888 0.321153 0.721962
vn 0.664639 0.366508 0.651097
vn 0.776205 0.356459 0.520042
vn 0.753211 0.325327 0.571695
vn 0.802944 0.372026 0.465702
vn 0.819511 0.360143 0.445758
vn 0.868265 0.342722 0.358688
vn 0.896786 0.359016 0.258617
vn 0.948705 -0.023169 -0.315313
vn 0.991003 0.068979 -0.114694
vn 0.906404 -0.087022 -0.413350
vn 0.957950 0.211631 0.193764
vn 0.987477 0.157468 -0.009690
vn 0.954024 0.001707 -0.299725
vn 0.614120 -0.234461 -0.753582
vn -0.982108 -0.081438 -0.169798
vn -0.999308 -0.024830 -0.027707
vn -0.998491 -0.051055 -0.020232
vn -0.987848 -0.105181 -0.114422
vn -0.963279 0.069530 0.259343
vn -0.993028 0.020088 0.116156
vn -0.984563 -0.041795 0.169967
vn -0.996444 -0.043474 0.072181
vn -0.985599 -0.152661 -0.072731
vn -0.967999 -0.246488 -0.047131
vn 0.081167 0.138677 0.987006
vn -0.814371 -0.291852 0.501621
vn -0.845067 -0.456974 0.277556
vn -0.885655 -0.438034 -0.154081
vn -0.864590 -0.404871 -0.297597
vn -0.925303 -0.370871 -0.079173
vn -0.933746 -0.337352 -0.119634
vn -0.884614 -0.422144 -0.198125
vn -0.871167 -0.490159 -0.028486
vn -0.912793 -0.329532 -0.241284
vn -0.873724 -0.383023 -0.299833
vn -0.847942 -0.364511 -0.384871
vn -0.882832 -0.320097 -0.343724
vn -0.933967 0.096891 0.343972
vn -0.966202 0.013468 0.257434
vn -0.986174 -0.052852 0.157058
vn -0.969810 -0.017222 0.243255
vn -0.976946 -0.196016 -0.084590
vn -0.970264 -0.225669 -0.087529
vn -0.977855 -0.207876 0.024258
vn -0.857117 -0.320208 -0.403507
vn -0.787132 0.080048 -0.611568
vn -0.847205 0.000309 -0.531266
vn -0.875131 -0.331209 -0.352771
vn -0.660769 0.420597 -0.621677
vn -0.651056 0.384743 -0.654292
vn -0.816895 0.178087 -0.548605
vn -0.825832 0.116658 -0.551717
vn -0.893129 -0.214019 -0.395623
vn -0.899203 -0.090271 -0.428118
vn -0.696564 0.412502 -0.587061
vn -0.713645 0.419222 -0.561216
vn -0.795536 0.284593 -0.534911
vn -0.809387 0.227427 -0.541452
vn -0.782206 0.397799 -0.479490
vn -0.741187 0.414520 -0.528030
vn -0.863945 0.251199 -0.436461
vn -0.833795 0.255480 -0.489403
vn -0.888456 0.057740 -0.455315
vn -0.916642 0.080964 -0.391423
vn 0.633536 -0.647815 0.423046
vn 0.586627 -0.678150 0.442699
vn 0.420063 -0.802513 0.423698
vn 0.459051 -0.779353 0.426475
vn 0.431634 -0.812105 0.392655
vn 0.245006 -0.885161 0.395552
vn 0.172017 -0.914990 0.364970
vn 0.163652 -0.929613 0.330209
vn 0.110787 -0.923833 0.366413
vn -0.179960 -0.947627 0.263853
vn -0.254963 -0.940173 0.225983
vn -0.086500 -0.959795 0.267042
vn -0.090933 -0.947476 0.306629
vn -0.372225 -0.909704 0.184082
vn -0.704537 -0.709628 -0.007483
vn -0.625726 -0.779255 0.035050
vn 0.172693 0.925338 -0.337531
vn 0.235221 0.903067 -0.359362
vn -0.308396 0.819243 -0.483459
vn -0.291084 0.814020 -0.502635
vn -0.257591 0.825009 -0.502998
vn 0.134408 0.905123 -0.403345
vn -0.478352 0.704550 -0.524203
vn -0.504806 0.700064 -0.505055
vn -0.411699 0.747584 -0.521174
vn -0.576836 0.711585 -0.401132
vn -0.831364 0.400909 -0.384845
vn -0.830662 0.397176 -0.390195
vn -0.755172 0.511429 -0.410068
vn -0.584651 0.688063 -0.429829
vn -0.943425 -0.172337 -0.283284
vn -0.957045 -0.068842 -0.281648
vn -0.933037 0.137876 -0.332315
vn -0.930124 0.102117 -0.352761
vn -0.934694 -0.271867 -0.228986
vn -0.875882 0.274646 -0.396737
vn -0.663224 0.577721 -0.475787
vn -0.792358 0.421765 -0.440776
vn 0.362326 -0.881070 0.304031
vn 0.584091 -0.729315 0.356282
vn 0.608478 -0.693157 0.386377
vn 0.368313 -0.863076 0.345608
vn 0.712120 -0.590297 0.380046
vn 0.755290 -0.510605 0.410877
vn 0.037861 -0.955071 0.293950
vn -0.218315 -0.958187 0.184979
vn -0.739062 -0.673313 -0.020927
vn -0.731552 -0.679953 -0.049960
vn -0.231794 -0.965893 0.115421
vn -0.497856 0.722239 -0.480114
vn -0.306466 0.835515 -0.456063
vn -0.291180 0.868164 -0.401878
vn -0.441464 0.789338 -0.426679
vn 0.808597 0.577448 0.112805
vn 0.090620 0.937425 -0.336187
vn 0.414094 0.900707 -0.131354
vn -0.016930 0.944796 -0.327221
vn 0.527561 0.847454 -0.059169
vn -0.277204 0.890136 -0.361685
vn 0.870363 -0.271558 0.410760
vn 0.866321 -0.270511 0.419896
vn 0.867023 -0.328598 0.374559
vn 0.928661 -0.007428 0.370854
vn 0.930191 0.092245 0.355297
vn -0.829581 0.419544 -0.368482
vn -0.924288 -0.254474 -0.284491
vn -0.576121 0.737196 -0.353025
vn -0.620413 0.721546 -0.307342
vn -0.764974 0.561823 -0.314913
vn -0.863841 0.389530 -0.319445
vn -0.944958 0.135162 -0.297969
vn -0.878157 -0.435743 -0.197403
vn 0.755058 -0.572147 0.320211
vn 0.596726 -0.739276 0.312073
vn 0.622264 -0.739627 0.256398
vn 0.739564 -0.621252 0.259020
vn 0.834562 -0.499530 0.232326
vn 0.373584 -0.890902 0.258319
vn 0.385270 -0.897464 0.214768
vn 0.497100 -0.833946 0.239637
vn -0.140174 -0.985389 0.096743
vn -0.525081 -0.849923 -0.043822
vn -0.061963 -0.992569 0.104727
vn 0.187808 -0.967294 0.170501
vn -0.298790 0.901666 -0.312606
vn 0.352825 0.921855 -0.160309
vn 0.204023 0.949850 -0.236979
vn -0.151190 0.951074 -0.269444
vn -0.339353 0.895836 -0.286909
vn -0.481305 0.825815 -0.293895
vn 0.942628 -0.205049 0.263454
vn 0.993377 0.043649 0.106284
vn 0.751848 0.651130 -0.103701
vn 0.923592 -0.328857 0.197057
vn -0.702313 0.670095 -0.240268
vn -0.822144 0.522243 -0.226585
vn -0.724555 0.646037 -0.240117
vn -0.849209 0.488163 -0.201349
vn -0.926522 0.333306 -0.174540
vn -0.913324 0.345504 -0.215561
vn 0.014539 -0.187383 -0.982179
vn -0.753560 -0.563643 -0.338311
vn -0.936318 0.277968 -0.214575
vn -0.694235 0.604598 -0.390511
vn -0.843664 -0.531365 -0.076700
vn -0.988153 0.057807 -0.142167
vn -0.983809 0.054612 -0.170695
vn -0.868378 -0.491433 -0.066430
vn 0.378657 -0.915783 0.134018
vn 0.492747 -0.858339 0.143021
vn 0.387728 -0.919765 0.060820
vn 0.531375 -0.844472 0.067138
vn 0.673498 -0.734989 0.078692
vn 0.658778 -0.738576 0.143237
vn 0.873575 -0.234796 -0.426307
vn 0.700158 -0.710298 -0.072493
vn 0.402152 -0.903809 -0.146297
vn 0.953502 -0.254316 -0.161732
vn 0.842998 -0.537272 -0.026314
vn 0.846451 -0.525585 0.085331
vn 0.946923 -0.321364 0.007862
vn 0.221290 -0.965771 0.135339
vn -0.071338 -0.991644 0.107483
vn -0.068093 -0.992372 0.102766
vn 0.185475 -0.978393 0.091354
vn -0.463276 -0.885382 0.038389
vn -0.400691 -0.915410 0.038345
vn -0.072235 -0.997388 0.000268
vn 0.121778 0.941266 -0.314942
vn -0.169681 0.941499 -0.291184
vn 0.109878 0.913305 -0.392175
vn -0.217557 0.921152 -0.322720
vn -0.428170 0.862475 -0.269829
vn -0.405696 0.873707 -0.268414
vn -0.418353 0.839749 -0.346125
vn 0.135194 0.789613 -0.598527
vn -0.577627 0.773586 -0.260600
vn -0.567364 0.782840 -0.255460
vn 0.994860 -0.093674 -0.038462
vn 0.974275 0.078027 -0.211422
vn 0.832266 0.488911 -0.261342
vn 0.899045 0.408152 -0.158524
vn 0.759257 0.485455 -0.433431
vn 0.475295 0.798755 -0.368897
vn 0.465133 0.836649 -0.289258
vn 0.149584 -0.237268 0.959859
vn -0.225218 -0.605788 0.763085
vn -0.369578 -0.063290 0.927042
vn 0.374935 -0.203983 0.904331
vn 0.283573 0.036030 0.958274
vn -0.324502 0.438337 0.838188
vn -0.066462 0.126347 0.989757
vn 0.726411 -0.681116 0.091701
vn 0.900000 -0.396249 0.181623
vn 0.881575 -0.469194 0.051789
vn 0.986068 -0.165295 -0.018612
vn 0.948342 -0.216147 0.232225
vn 0.375211 -0.923342 0.081585
vn -0.432150 0.543712 -0.719460
vn -0.371027 0.583367 -0.722511
vn -0.375618 0.558945 -0.739251
vn -0.406468 0.475939 -0.779914
vn -0.468417 0.460966 -0.753722
vn -0.410514 0.485204 -0.772046
vn -0.229641 0.461695 -0.856798
vn -0.303504 0.297165 -0.905306
vn -0.398596 0.327106 -0.856810
vn -0.432411 0.300210 -0.850232
vn -0.432414 0.367419 -0.823421
vn -0.390203 0.431158 -0.813538
vn -0.451665 0.402179 -0.796399
vn -0.416833 0.241662 -0.876270
vn 0.724859 0.365595 -0.583883
vn 0.972875 0.123904 0.195352
vn 0.916507 -0.395652 -0.058951
vn 0.922233 -0.309827 -0.231288
vn 0.611861 -0.051690 -0.789274
vn 0.200885 0.096201 -0.974880
vn 0.105196 0.715285 -0.690869
vn 0.669209 0.663240 -0.335068
vn 0.901114 0.419208 0.110715
vn 0.877873 0.314913 0.360788
vn 0.864320 0.281341 0.416891
vn 0.841106 0.324479 0.432730
vn 0.828623 0.471106 0.302396
vn 0.855452 0.394621 0.335376
vn 0.829207 0.358398 0.428914
vn 0.794484 0.543264 0.271403
vn 0.491149 0.854729 -0.167959
vn 0.686735 0.724849 -0.054667
vn 0.807558 0.568228 0.158011
vn 0.788886 0.559007 0.255284
vn 0.828067 0.369271 0.421834
vn 0.532369 0.842387 -0.083467
vn 0.086826 0.921070 -0.379595
vn -0.062959 0.898034 -0.435398
vn -0.372872 0.667235 -0.644798
vn -0.298600 0.585491 -0.753683
vn 0.619930 0.764509 -0.176672
vn 0.142362 0.741792 -0.655345
vn 0.818480 0.218184 0.531494
vn 0.842239 0.200797 0.500314
vn 0.865617 0.164388 0.472952
vn 0.837906 0.167115 0.519602
vn 0.856549 0.196680 0.477117
vn 0.881455 0.167667 0.441502
vn 0.892546 0.152150 0.424514
vn 0.867717 0.147784 0.474581
vn 0.815003 0.147557 0.560355
vn 0.886746 0.247168 0.390627
vn 0.888100 0.189586 0.418730
vn 0.863272 0.217379 0.455529
vn 0.887745 0.237130 0.394561
vn 0.893201 0.179169 0.412420
vn 0.789427 0.170758 0.589616
vn 0.862497 0.177456 0.473928
vn 0.858723 0.245378 0.449871
vn -0.821917 0.490212 0.290078
vn -0.797791 0.538600 0.270998
vn -0.845719 0.505307 0.171536
vn -0.810250 0.472851 0.346277
vn -0.871188 0.406781 -0.274884
vn -0.939862 0.211365 -0.268300
vn -0.748660 0.613429 -0.251422
vn -0.337899 0.900277 -0.274455
vn -0.591299 0.766724 -0.250002
vn -0.764636 0.617054 0.185947
vn -0.880473 0.466563 0.084178
vn -0.910423 0.247609 0.331391
vn -0.784316 0.335628 0.521730
vn 0.974408 -0.099280 0.201674
vn 0.745743 -0.582458 -0.323433
vn 0.756400 -0.608374 -0.240291
vn 0.955055 -0.269434 0.123593
vn 0.629818 -0.655356 -0.416938
vn 0.669003 -0.668279 -0.325328
vn 0.685665 -0.675555 -0.271089
vn 0.716021 -0.657653 -0.234108
vn 0.824722 -0.552565 -0.120440
vn 0.861589 -0.473045 -0.184100
vn 0.740136 -0.609818 -0.283410
vn 0.727111 -0.589431 -0.351967
vn 0.835082 -0.515939 -0.190907
vn 0.730170 -0.632790 -0.257738
vn 0.671061 -0.613532 -0.416241
vn 0.653389 -0.688105 -0.315586
vn 0.700191 -0.659113 -0.274413
vn 0.797936 -0.549951 -0.246682
vn 0.684102 -0.683109 -0.255670
vn 0.693787 -0.675526 -0.249647
vn 0.701027 -0.670643 -0.242483
vn 0.890500 -0.405052 -0.207227
vn 0.799643 -0.433292 -0.415727
vn 0.915277 -0.382845 -0.125294
vn 0.955754 -0.280545 -0.088484
vn 0.946523 -0.272774 -0.172302
vn 0.879225 -0.277153 -0.387491
vn 0.936664 -0.337646 -0.093034
vn 0.969652 -0.238126 -0.055414
vn 0.948912 -0.114498 -0.294035
vn 0.980373 -0.167595 -0.103830
vn 0.801110 0.177952 0.571451
vn 0.810308 0.216499 0.544544
vn 0.736162 0.158057 0.658091
vn 0.664967 0.188757 0.722627
vn 0.760189 0.211811 0.614205
vn 0.801274 0.244703 0.545968
vn 0.671986 0.160437 0.722977
vn 0.547083 0.172911 0.819025
vn 0.564074 0.294027 0.771601
vn 0.454632 0.228050 0.860990
vn 0.668100 0.280348 0.689237
vn 0.647503 0.236423 0.724461
vn 0.734161 0.387808 0.557327
vn 0.783614 0.304764 0.541358
vn 0.741335 0.262302 0.617754
vn 0.725788 0.308600 0.614815
vn 0.789722 -0.473376 -0.390197
vn 0.883995 -0.363108 -0.294459
vn 0.648291 -0.453095 -0.611902
vn 0.781467 -0.364617 -0.506324
vn 0.879680 -0.277400 -0.386281
vn 0.940645 -0.259452 -0.218798
vn 0.318215 -0.626592 -0.711423
vn 0.638903 -0.595432 -0.487096
vn 0.714764 -0.395583 -0.576738
vn 0.536494 -0.442729 -0.718446
vn 0.848809 -0.447494 -0.281555
vn 0.875192 -0.308873 -0.372340
vn 0.954837 -0.227992 -0.190543
vn 0.950040 -0.277373 -0.143138
vn 0.978767 -0.204965 -0.001921
vn 0.934589 -0.355693 0.005136
vn 0.982726 -0.165973 0.081875
vn 0.936275 -0.340584 -0.085976
vn 0.796089 -0.587721 -0.144316
vn -0.045080 -0.878009 -0.476516
vn 0.470620 -0.833463 -0.289580
vn -0.062453 -0.988250 -0.139503
vn 0.527834 -0.849230 0.014118
vn 0.871528 -0.301029 0.387066
vn 0.456582 -0.450708 -0.767069
vn 0.378664 -0.432947 -0.818029
vn 0.525175 -0.522335 -0.671831
vn 0.506454 -0.550278 -0.663851
vn 0.544689 -0.442143 -0.712617
vn 0.594919 -0.332176 -0.731936
vn 0.655577 -0.575015 -0.489465
vn 0.552289 -0.623688 -0.553164
vn 0.993528 -0.113035 0.011185
vn 0.664947 -0.570724 -0.481788
vn 0.962856 -0.196854 -0.184817
vn 0.657931 -0.505024 -0.558639
vn 0.946533 0.178613 0.268649
vn 0.934233 -0.144547 -0.326061
vn 0.846174 -0.316156 -0.428994
vn 0.999894 0.002085 0.014389
vn 0.786184 0.368460 0.496137
vn 0.831924 0.356455 0.425256
vn 0.731554 0.443885 0.517488
vn 0.733962 0.465295 0.494773
vn 0.752210 0.459402 0.472366
vn 0.900848 0.292172 0.321106
vn 0.720500 0.483133 0.497456
vn 0.735076 0.474460 0.484304
vn 0.760071 0.421427 0.494662
vn 0.747205 0.476091 0.463704
vn 0.749303 0.468264 0.468267
vn 0.881119 0.322864 0.345527
vn 0.850094 0.350442 0.393104
vn 0.671863 0.500343 0.546129
vn 0.698795 0.508969 0.502629
vn 0.608661 0.562625 0.559450
vn 0.671566 0.536134 0.511430
vn 0.721051 0.494682 0.485155
vn 0.741547 0.484227 0.464362
vn 0.599225 0.430847 0.674760
vn 0.641561 0.331771 0.691612
vn 0.673550 0.494808 0.549086
vn 0.578989 0.559200 0.593353
vn 0.702428 0.330950 0.630132
vn 0.738925 0.434091 0.515321
vn 0.801804 0.384205 0.457709
vn 0.806031 0.310110 0.504128
vn 0.789432 0.261330 0.555431
vn 0.785529 0.264223 0.559581
vn 0.799295 0.285385 0.528850
vn 0.763097 0.333106 0.553826
vn 0.756567 0.312807 0.574245
vn 0.769908 0.290634 0.568132
vn 0.787991 0.351891 0.505215
vn 0.743301 0.397855 0.537787
vn 0.828719 0.234954 0.507959
vn 0.757323 0.347520 0.552894
vn 0.691950 0.341929 0.635838
vn 0.679663 0.410807 0.607697
vn 0.667733 0.312042 0.675842
vn 0.602750 0.361744 0.711220
vn 0.592738 0.420843 0.686698
vn 0.577220 0.459346 0.675143
vn 0.536989 0.343352 0.770553
vn 0.625990 0.310277 0.715447
vn 0.660143 0.321561 0.678829
vn 0.597181 0.346977 0.723175
vn 0.613212 0.351947 0.707181
vn 0.511299 0.434712 0.741350
vn 0.477118 0.529490 0.701426
vn 0.294111 0.648155 0.702420
vn 0.658341 0.600884 0.453348
vn 0.739801 0.505878 0.443602
vn 0.317277 0.620136 0.717473
vn 0.561624 0.638450 0.526270
vn 0.624685 0.662892 0.412726
vn 0.654096 0.668586 0.353767
vn 0.724513 0.607111 0.326338
vn 0.785994 0.411135 0.461716
vn 0.613246 0.569880 0.546960
vn 0.464346 0.514518 0.720871
vn 0.768929 0.473690 0.429379
vn 0.648821 0.604898 0.461660
vn 0.618103 0.551992 0.559691
vn 0.498858 0.696476 0.515811
vn 0.594070 0.660257 0.459501
vn 0.707878 0.536533 0.459393
vn 0.559240 0.727030 0.398346
vn 0.589131 0.713948 0.378421
vn 0.489413 0.747752 0.448712
vn 0.629469 0.696701 0.344059
vn 0.579609 0.722741 0.376429
vn 0.957404 0.093305 0.273261
vn 0.978346 0.026697 0.205246
vn 0.986852 0.084229 0.137942
vn 0.940287 0.236728 0.244581
vn 0.919045 0.249514 0.305122
vn 0.952400 0.246608 0.179217
vn 0.963873 0.238906 0.117786
vn 0.987413 0.145535 0.061934
vn 0.684380 0.229699 0.691999
vn 0.796549 0.244693 0.552843
vn 0.842994 0.254169 0.474087
vn 0.902174 0.192474 0.386051
vn 0.826888 0.181331 0.532330
vn 0.824833 0.372499 0.425318
vn 0.758345 0.388931 0.523111
vn 0.871953 0.325994 0.365275
vn 0.899521 0.280677 0.334787
vn 0.921669 0.170360 0.348574
vn 0.759144 0.256542 0.598237
vn 0.814512 0.241882 0.527317
vn 0.650936 0.278725 0.706113
vn 0.605670 0.254579 0.753892
vn 0.673712 0.253771 0.694055
vn 0.727710 0.250041 0.638684
vn 0.592421 0.256933 0.763559
vn 0.567275 0.244864 0.786283
vn 0.546571 0.223052 0.807161
vn 0.662290 0.295092 0.688689
vn 0.586950 0.287324 0.756924
vn 0.504180 0.295440 0.811491
vn 0.591800 0.285756 0.753735
vn 0.649035 0.212306 0.730534
vn 0.549283 0.493383 0.674434
vn 0.519046 0.494489 0.697189
vn 0.510882 0.395799 0.763114
vn 0.524353 0.404740 0.749159
vn 0.527876 0.383882 0.757616
vn 0.657947 0.364808 0.658802
vn 0.576887 0.471952 0.666681
vn 0.565449 0.572345 0.593876
vn 0.535377 0.569353 0.623867
vn 0.627520 0.514517 0.584372
vn 0.540619 0.557599 0.629932
vn 0.498604 0.571341 0.651893
vn 0.185582 0.620007 0.762332
vn 0.426720 0.584404 0.690204
vn 0.088104 0.585900 0.805580
vn 0.387415 0.498356 0.775598
vn 0.486823 0.485119 0.726404
vn 0.541330 0.472763 0.695311
vn 0.360005 0.460623 0.811310
vn 0.466967 0.417546 0.779485
vn 0.410654 0.499932 0.762516
vn 0.485776 0.448981 0.749958
vn 0.523920 0.411873 0.745566
vn 0.522150 0.391085 0.757900
vn 0.512189 0.493222 0.703132
vn 0.467543 0.570161 0.675515
vn 0.526779 0.424539 0.736390
vn 0.524413 0.394499 0.754560
vn -0.586916 -0.769641 -0.251363
vn -0.651078 -0.671414 -0.353979
vn -0.638870 -0.738522 -0.215479
vn -0.623264 -0.772597 -0.120978
vn -0.118708 -0.636554 -0.762042
vn -0.407035 -0.739810 -0.535728
vn -0.267307 -0.542629 -0.796304
vn -0.635695 -0.568702 -0.521987
vn -0.696791 -0.534785 -0.478004
vn -0.817502 -0.561540 -0.127918
vn -0.779028 -0.543212 -0.313106
vn 0.947286 -0.030835 -0.318901
vn 0.994953 0.094344 -0.034187
vn 0.964721 0.151049 0.215633
vn 0.969195 0.160907 0.186467
vn 0.149229 -0.406053 -0.901583
vn 0.259643 -0.432162 -0.863610
vn 0.624006 -0.246716 -0.741450
vn 0.950806 0.165208 0.262058
vn 0.960274 -0.027587 -0.277693
vn 0.327683 0.208331 0.921532
vn 0.571796 0.251095 0.781026
vn 0.375280 -0.068185 0.924400
vn -0.232321 -0.204687 0.950858
vn 0.208602 -0.252529 0.944836
vn -0.755934 -0.572702 0.317138
vn 0.749738 0.271856 0.603314
vn 0.798479 0.253561 0.546019
vn 0.804209 0.209922 0.556040
vn 0.773403 0.227356 0.591741
vn 0.838544 0.234794 0.491645
vn 0.851642 0.196126 0.486046
vn 0.841070 0.216299 0.495798
vn 0.901825 0.412053 -0.130090
vn 0.766681 0.553920 -0.324611
vn 0.819659 0.218435 -0.529571
vn 0.701691 0.641554 -0.309899
vn 0.574084 0.712038 -0.404264
vn 0.349192 0.753037 -0.557673
vn 0.379809 0.703252 -0.600985
vn 0.344397 0.287061 -0.893861
vn 0.182720 0.462027 -0.867839
vn 0.401930 0.607744 -0.684908
vn 0.301496 0.653278 -0.694498
vn 0.564965 0.678922 -0.468913
vn 0.110265 0.633105 -0.766172
vn -0.014793 0.683685 -0.729627
vn 0.632267 0.768848 -0.095453
vn -0.601462 0.251284 -0.758354
vn 0.035902 0.982838 -0.180942
vn 0.316018 0.942586 -0.108001
vn 0.595308 0.786061 0.166485
vn -0.909334 0.090405 -0.406126
vn -0.798507 0.103360 -0.593046
vn -0.760447 0.628781 -0.162341
vn -0.666568 0.681686 -0.301649
vn -0.578226 0.812587 0.073188
vn -0.015471 0.999873 -0.003953
vn 0.564819 0.792287 0.230783
vn 0.666402 0.616387 0.419495
vn 0.688915 0.568182 0.450072
vn 0.699765 0.605028 0.379830
vn 0.682065 0.647795 0.339335
vn 0.662384 0.668849 0.337473
vn 0.819547 0.387558 0.422068
vn 0.791623 0.461738 0.400164
vn 0.793807 0.382075 0.473169
vn 0.757796 0.559089 0.336401
vn 0.744155 0.580947 0.329747
vn 0.721759 0.658699 0.212555
vn 0.722042 0.668208 0.179315
vn 0.660807 0.695138 0.283050
vn -0.161111 0.692849 0.702853
vn -0.267104 0.636997 0.723111
vn 0.438389 0.589255 0.678670
vn 0.546541 0.604482 0.579565
vn 0.349325 0.537881 0.767239
vn 0.720167 0.373592 0.584627
vn 0.654424 0.553724 0.514898
vn -0.963129 0.188680 -0.191790
vn -0.846504 0.436391 0.304950
vn -0.786439 0.522687 0.329109
vn -0.848818 0.526721 0.045522
vn -0.662273 0.683064 0.307925
vn -0.320424 0.923411 0.211285
vn 0.132584 0.982994 0.127062
vn 0.575092 0.780957 0.243672
vn 0.673105 0.628852 0.389197
vn 0.666904 0.672676 0.320540
vn 0.580206 0.627385 0.519374
vn 0.051467 0.775654 0.629056
vn -0.377154 0.843665 0.382080
vn 0.150577 -0.021030 -0.988375
vn 0.255658 -0.088082 -0.962746
vn 0.277490 0.004263 -0.960719
vn -0.217882 -0.088171 -0.971984
vn -0.073434 -0.111953 -0.990997
vn 0.032123 -0.355117 -0.934270
vn 0.159809 -0.266464 -0.950504
vn 0.524954 -0.398768 -0.751935
vn 0.423857 -0.542531 -0.725263
vn 0.633961 -0.253285 -0.730712
vn 0.739892 -0.066760 -0.669405
vn -0.334996 -0.069223 -0.939673
vn -0.372683 -0.012610 -0.927873
vn -0.119262 -0.414311 -0.902288
vn -0.059697 -0.431298 -0.900232
vn 0.067294 -0.339166 -0.938317
vn -0.210631 -0.128808 -0.969042
vn 0.345741 -0.668764 -0.658193
vn 0.134742 -0.572831 -0.808523
vn 0.324079 -0.652146 -0.685331
vn 0.511735 -0.703054 -0.493805
vn 0.717794 0.306486 0.625171
vn 0.772902 0.313026 0.551940
vn 0.425899 0.457839 0.780381
vn 0.766816 0.293035 0.571073
vn 0.855075 0.277312 0.438115
vn 0.857272 0.333240 0.392474
vn 0.752233 0.418442 0.508972
vn 0.345664 0.552562 0.758414
vn 0.801481 0.369880 0.469911
vn 0.765921 0.332122 0.550509
vn 0.857807 0.415283 0.302832
vn 0.218400 0.702843 0.676989
vn 0.729746 0.581972 0.358858
vn 0.965762 -0.256906 -0.036099
vn 0.986867 -0.160976 0.013413
vn 0.987169 -0.147780 -0.060482
vn 0.978905 -0.180406 -0.095911
vn 0.924060 0.329578 0.193625
vn 0.999817 0.018680 -0.004143
vn 0.990709 -0.105041 -0.086388
vn 0.989135 0.129142 0.070243
vn 0.960579 0.277880 0.008382
vn 0.990684 0.030889 0.132631
vn 0.990844 0.116848 0.067642
vn 0.962677 0.262148 -0.067308
vn 0.900711 0.423329 -0.097534
vn 0.865766 -0.078309 -0.494285
vn 0.559074 -0.050838 -0.827558
vn 0.991881 0.033586 -0.122657
vn 0.997681 -0.054457 0.040827
vn -0.021984 0.060461 -0.997928
vn 0.873292 0.246478 -0.420249
vn 0.716620 0.475782 -0.509987
vn -0.216264 0.117887 -0.969192
vn 0.944087 -0.313691 0.101484
vn 0.978737 -0.140947 0.149025
vn 0.978927 -0.129638 0.157784
vn 0.980029 -0.122552 0.156601
vn 0.854670 -0.495306 -0.155600
vn 0.870843 -0.444806 -0.209236
vn 0.885578 -0.463335 -0.032750
vn 0.985120 -0.144324 0.093324
vn 0.977079 -0.208040 0.045114
vn 0.841284 -0.041611 -0.538990
vn 0.123937 0.572312 -0.810616
vn 0.000008 0.620247 -0.784407
vn 0.110872 0.520775 -0.846463
vn 0.195545 0.709736 -0.676784
vn 0.137977 0.730526 -0.668800
vn 0.000002 0.739763 -0.672867
vn 0.264735 0.559501 -0.785413
vn 0.132415 0.574498 -0.807724
vn 0.372027 0.629110 -0.682507
vn 0.253917 0.696954 -0.670658
vn 0.000021 0.188489 -0.982075
vn 0.000013 0.641212 -0.767364
vn 0.181882 0.685198 -0.705282
vn 0.301477 0.544057 -0.783016
vn -0.412634 -0.137863 -0.900404
vn -0.601250 0.002373 -0.799057
vn -0.521996 0.223475 -0.823152
vn -0.569009 -0.253702 -0.782218
vn -0.672158 -0.127353 -0.729373
vn -0.721769 -0.052822 -0.690115
vn -0.710079 0.046575 -0.702580
vn -0.677581 0.202618 -0.706986
vn -0.635394 -0.110975 -0.764172
vn -0.549228 -0.227597 -0.804083
vn -0.644705 -0.044928 -0.763110
vn -0.575829 0.183070 -0.796811
vn -0.615164 0.019110 -0.788168
vn 0.000004 -0.508615 -0.860994
vn 0.142432 -0.479045 -0.866157
vn 0.000015 -0.526905 -0.849924
vn 0.179154 -0.521102 -0.834480
vn 0.307145 -0.498220 -0.810826
vn 0.255114 -0.411308 -0.875067
vn 0.412658 -0.137880 -0.900390
vn 0.275940 -0.358182 -0.891943
vn 0.000012 -0.297831 -0.954619
vn 0.569008 -0.253704 -0.782218
vn 0.432029 -0.396717 -0.809918
vn 0.398713 -0.340648 -0.851462
vn 0.549215 -0.227597 -0.804091
vn -0.559085 -0.050837 -0.827551
vn 0.615148 0.019111 -0.788180
vn 0.575823 0.183070 -0.796815
vn 0.022020 0.060463 -0.997928
vn 0.644709 -0.044928 -0.763107
vn 0.721770 -0.052821 -0.690115
vn 0.710074 0.046576 -0.702585
vn 0.677580 0.202618 -0.706988
vn 0.635395 -0.110974 -0.764171
vn 0.216221 0.117882 -0.969202
vn 0.672163 -0.127352 -0.729369
vn 0.522019 0.223472 -0.823138
vn 0.601266 0.002367 -0.799045
vn -0.820745 0.286668 0.494165
vn -0.811822 0.253298 0.526104
vn -0.821295 0.244238 0.515579
vn -0.826501 0.278026 0.489486
vn -0.842243 0.200793 0.500309
vn -0.820304 0.230036 0.523627
vn -0.856553 0.196678 0.477110
vn -0.833481 0.223618 0.505276
vn -0.839108 0.251562 0.482302
vn -0.863271 0.217380 0.455531
vn -0.858724 0.245379 0.449869
vn -0.862498 0.177454 0.473928
vn -0.789427 0.170755 0.589616
vn -0.887746 0.237129 0.394560
vn -0.893201 0.179170 0.412420
vn -0.892546 0.152153 0.424514
vn -0.867712 0.147786 0.474590
vn -0.815006 0.147557 0.560350
vn -0.888100 0.189587 0.418730
vn -0.886743 0.247172 0.390631
vn -0.881457 0.167667 0.441499
vn -0.837914 0.167111 0.519590
vn -0.865620 0.164385 0.472948
vn 0.874394 0.343602 0.342599
vn 0.830814 0.494772 0.254849
vn 0.835262 0.449550 0.316611
vn 0.870626 0.328457 0.366233
vn 0.741441 0.648115 0.173815
vn 0.780715 0.529994 0.331044
vn 0.837288 0.365879 0.406301
vn -0.741436 0.648121 0.173818
vn -0.830811 0.494774 0.254856
vn -0.835260 0.449551 0.316615
vn -0.780721 0.529990 0.331037
vn -0.874388 0.343606 0.342607
vn -0.870627 0.328455 0.366233
vn -0.837291 0.365881 0.406293
vn -0.658217 0.653949 0.372962
vn -0.342796 0.917698 -0.200802
vn -0.220354 0.885604 -0.408839
vn -0.437660 0.841373 -0.317089
vn -0.142371 0.542642 0.827811
vn -0.701976 0.533508 0.471804
vn -0.552300 0.545627 0.630282
vn -0.136807 0.497967 0.856337
vn -0.477651 0.831410 0.283913
vn -0.010862 0.833241 -0.552804
vn -0.003985 0.976053 -0.217495
vn -0.275930 0.470429 -0.838188
vn -0.051945 0.515917 -0.855062
vn 0.004430 0.569616 -0.821899
vn -0.255521 0.529027 -0.809222
vn 0.124152 0.618797 -0.775678
vn 0.128444 0.677318 -0.724391
vn -0.152408 0.653303 -0.741597
vn -0.454607 0.228051 0.861003
vn -0.564068 0.294030 0.771605
vn -0.547065 0.172910 0.819037
vn -0.664951 0.188757 0.722642
vn -0.647491 0.236422 0.724472
vn -0.668123 0.280340 0.689218
vn -0.671990 0.160435 0.722974
vn -0.736167 0.158055 0.658086
vn -0.801115 0.177952 0.571444
vn -0.760190 0.211811 0.614205
vn -0.725785 0.308605 0.614816
vn -0.741348 0.262299 0.617739
vn -0.660155 0.321558 0.678820
vn -0.597177 0.346978 0.723178
vn -0.602748 0.361745 0.711222
vn -0.626018 0.310270 0.715426
vn -0.537008 0.343350 0.770541
vn -0.667735 0.312046 0.675838
vn -0.691946 0.341931 0.635841
vn -0.592754 0.420834 0.686689
vn 0.820742 0.286668 0.494169
vn 0.840703 0.262726 0.473492
vn 0.826504 0.278025 0.489483
vn 0.821297 0.244239 0.515576
vn 0.811818 0.253299 0.526109
vn 0.825275 0.260402 0.501111
vn 0.839111 0.251561 0.482296
vn 0.833481 0.223619 0.505277
vn 0.802373 0.251123 0.541420
vn 0.820303 0.230038 0.523627
vn 0.919107 0.095850 0.382172
vn 0.964620 -0.094944 0.245953
vn 0.832335 0.262084 0.488395
vn 0.784009 0.275269 0.556379
vn 0.796855 0.260791 0.544986
vn 0.891652 0.109269 0.439337
vn -0.588735 -0.718428 -0.370476
vn -0.636093 -0.711744 -0.298003
vn -0.603415 -0.699233 -0.383358
vn -0.496144 -0.702925 -0.509645
vn -0.922234 -0.309827 -0.231285
vn -0.698904 -0.657832 -0.280694
vn -0.611857 -0.051692 -0.789277
vn -0.641817 -0.607211 -0.468365
vn -0.379098 -0.494868 -0.781915
vn -0.200868 0.096201 -0.974883
vn 0.011761 0.985368 -0.170032
vn 0.006452 0.991290 -0.131536
vn -0.017137 0.978522 -0.205431
vn -0.005498 0.997087 -0.076070
vn -0.004008 0.999986 -0.003450
vn -0.025711 0.997745 0.061993
vn 0.061512 0.973745 -0.219173
vn 0.113602 0.990855 -0.072812
vn -0.014033 0.930500 0.366022
vn 0.083484 0.985837 0.145449
vn -0.034546 0.904312 -0.425473
vn -0.059388 0.873924 -0.482420
vn 0.092462 0.881648 -0.462761
vn 0.112880 0.908502 -0.402347
vn 0.008785 0.861005 -0.508521
vn 0.163692 0.872440 -0.460494
vn 0.150570 0.913060 -0.379012
vn 0.120134 0.991641 -0.047082
vn 0.195640 0.979757 -0.042431
vn 0.175016 0.983827 0.038120
vn 0.122467 0.991020 0.053682
vn 0.344397 0.938712 -0.014529
vn 0.295945 0.950138 0.098255
vn 0.201974 0.965362 0.165174
vn -0.051855 0.969926 0.237812
vn -0.017859 0.999818 -0.006769
vn -0.028790 0.989585 0.141040
vn -0.039645 0.897803 0.438609
vn -0.002346 0.995367 -0.096117
vn -0.038973 0.992900 0.112388
vn -0.080047 0.863417 0.498099
vn -0.716629 0.475768 -0.509987
vn -0.873293 0.246474 -0.420250
vn -0.962680 0.262141 -0.067304
vn -0.900713 0.423324 -0.097533
vn -0.991880 0.033587 -0.122664
vn -0.990844 0.116847 0.067645
vn -0.960579 0.277882 0.008387
vn 0.990836 0.007896 0.134840
vn 0.984939 -0.067392 0.159226
vn 0.979413 -0.069753 0.189430
vn 0.984753 -0.029895 0.171371
vn 0.981911 -0.088268 0.167511
vn 0.977337 -0.099956 0.186606
vn 0.984710 -0.092510 0.147611
vn 0.379086 -0.494866 -0.781922
vn 0.641808 -0.607207 -0.468383
vn 0.603409 -0.699237 -0.383359
vn 0.496131 -0.702931 -0.509650
vn 0.698901 -0.657831 -0.280705
vn 0.636095 -0.711742 -0.298005
vn 0.588729 -0.718428 -0.370486
vn -0.724851 0.365594 -0.583894
vn -0.280090 0.425424 0.860560
vn -0.666180 0.323597 0.671930
vn -0.526129 0.399045 0.750967
vn -0.078386 0.502845 0.860815
vn -0.717795 0.306487 0.625169
vn -0.766814 0.293038 0.571074
vn -0.719939 0.307970 0.621966
vn 0.000015 0.502154 0.864778
vn -0.696264 0.348098 0.627730
vn -0.765904 0.332131 0.550527
vn 0.000016 0.502500 0.864577
vn -0.256590 0.484621 0.836244
vn -0.772900 0.313030 0.551940
vn -0.752222 0.418458 0.508975
vn -0.857261 0.333254 0.392486
vn -0.855079 0.277311 0.438108
vn -0.729760 0.581966 0.358842
vn -0.857809 0.415284 0.302826
vn -0.801477 0.369879 0.469920
vn -0.051836 0.607111 0.792925
vn 0.224723 0.521593 0.823068
vn 0.017605 0.669538 0.742569
vn 0.145007 0.621959 0.769506
vn 0.248937 0.629360 0.736164
vn 0.314389 0.563737 0.763780
vn 0.246785 0.749348 0.614471
vn 0.052579 0.699907 0.712296
vn 0.323312 0.730972 0.600958
vn 0.396284 0.659264 0.639007
vn 0.213695 0.549330 0.807819
vn 0.280084 0.425425 0.860562
vn 0.078432 0.502842 0.860813
vn 0.526151 0.399038 0.750955
vn 0.666170 0.323599 0.671938
vn 0.256631 0.484614 0.836236
vn 0.696267 0.348095 0.627727
vn 0.719946 0.307966 0.621960
vn -0.907228 0.365958 0.207394
vn -0.899200 0.280407 0.335875
vn -0.756858 0.555428 0.344478
vn -0.779682 0.275321 0.562401
vn -0.720901 0.093157 0.686748
vn -0.872258 0.197749 0.447281
vn -0.702841 0.242590 0.668703
vn -0.735311 0.576404 0.356477
vn -0.596429 0.071123 0.799509
vn -0.766494 0.175565 0.617789
vn -0.778708 0.519653 0.351532
vn -0.744719 0.595427 0.301430
vn -0.893468 0.423516 0.149498
vn -0.874325 0.349387 0.336874
vn 0.125353 0.598906 0.790948
vn 0.320225 0.514888 0.795202
vn 0.374207 0.467386 0.800949
vn 0.160551 0.518363 0.839954
vn 0.585398 0.497553 0.640117
vn 0.570251 0.297703 0.765628
vn 0.285044 0.382619 0.878836
vn 0.571459 0.573640 0.586831
vn -0.142421 -0.479044 -0.866160
vn -0.255106 -0.411304 -0.875072
vn -0.307175 -0.498219 -0.810815
vn -0.179163 -0.521100 -0.834479
vn -0.398711 -0.340648 -0.851463
vn -0.432054 -0.396711 -0.809907
vn -0.275928 -0.358172 -0.891951
vn -0.123936 0.572313 -0.810616
vn -0.137973 0.730527 -0.668801
vn -0.195545 0.709738 -0.676782
vn -0.110885 0.520775 -0.846462
vn -0.301460 0.544049 -0.783028
vn -0.181869 0.685195 -0.705288
vn -0.372039 0.629111 -0.682500
vn -0.253924 0.696952 -0.670657
vn -0.132419 0.574492 -0.807728
vn -0.264746 0.559492 -0.785416
vn -0.511121 0.430757 -0.743777
vn -0.626848 0.359462 -0.691266
vn -0.569905 0.457336 -0.682681
vn -0.496250 0.534116 -0.684439
vn -0.482197 0.335878 -0.809118
vn -0.375501 0.408827 -0.831781
vn -0.353226 0.472398 -0.807509
vn 0.482197 0.335879 -0.809118
vn 0.626856 0.359461 -0.691260
vn 0.569918 0.457330 -0.682673
vn 0.375494 0.408827 -0.831785
vn 0.511125 0.430758 -0.743773
vn 0.496246 0.534114 -0.684443
vn 0.353210 0.472403 -0.807514
s 1
g C01
usemtl initialShadingGroup
f 1/1/1 2/2/2 3/3/3 4/4/4
f 2/2/2 5/5/5 6/6/6 3/3/3
f 3/3/3 6/6/6 7/7/7 8/8/8
f 4/4/4 3/3/3 8/8/8 9/9/9
f 10/10/10 11/11/11 12/12/12 13/13/13
f 11/11/11 14/14/14 15/15/15 12/12/12
f 12/12/12 15/15/15 7/7/7 6/6/6
f 13/13/13 12/12/12 6/6/6 5/5/5
f 16/16/16 17/17/17 18/18/18 19/19/19
f 17/17/17 20/20/20 21/21/21 18/18/18
f 18/18/18 21/21/21 7/7/7 15/15/15
f 19/19/19 18/18/18 15/15/15 14/14/14
f 22/22/22 812/23/23 9/9/9 8/8/8 7/7/7 21/21/21 20/20/20
f 1/1/1 23/24/24 24/25/25 2/2/2
f 23/24/24 25/26/26 26/27/27 24/25/25
f 24/25/25 26/27/27 27/28/28 28/29/29
f 2/2/2 24/25/25 28/29/29 5/5/5
f 29/30/30 30/31/31 31/32/32 32/33/33
f 30/31/31 33/34/34 34/35/35 31/32/32
f 31/32/32 34/35/35 27/28/28 26/27/27
f 32/33/33 31/32/32 26/27/27 25/26/26
f 10/10/10 13/13/13 35/36/36 36/37/37
f 13/13/13 5/5/5 28/29/29 35/36/36
f 35/36/36 28/29/29 27/28/28 34/35/35
f 36/37/37 35/36/36 34/35/35 33/34/34
f 39/38/38 40/39/39 37/40/40 2409/41/41 38/42/42
f 42/43/43 39/38/38 38/42/42 2400/44/44 41/45/45
f 43/46/46 44/47/47 39/38/38 42/43/43
f 45/48/48 40/39/39 39/38/38 44/47/47
f 46/49/49 47/50/50 48/51/51 49/52/52
f 50/53/53 51/54/54 48/51/51 47/50/50
f 52/55/55 53/56/56 48/51/51 51/54/54
f 54/57/57 49/52/52 48/51/51 53/56/56
f 45/48/48 44/47/47 55/58/58 69/59/59 56/60/60
f 43/46/46 57/61/61 64/62/62 55/58/58 44/47/47
f 58/63/63 59/64/64 60/65/65 61/66/66
f 59/64/64 62/67/67 63/68/68 60/65/65
f 60/65/65 63/68/68 55/58/58 64/62/62
f 61/66/66 60/65/65 64/62/62 57/61/61
f 65/69/69 66/70/70 67/71/71 68/72/72
f 66/70/70 56/60/60 69/59/59 67/71/71
f 67/71/71 69/59/59 55/58/58 63/68/68
f 68/72/72 67/71/71 63/68/68 62/67/67
f 70/73/73 71/74/74 72/75/75 83/76/76 73/77/77
f 45/48/48 56/60/60 78/78/78 72/75/75 71/74/74
f 65/69/69 74/79/79 75/80/80 66/70/70
f 74/79/79 76/81/81 77/82/82 75/80/80
f 75/80/80 77/82/82 72/75/75 78/78/78
f 66/70/70 75/80/80 78/78/78 56/60/60
f 79/83/83 80/84/84 81/85/85 82/86/86
f 80/84/84 73/77/77 83/76/76 81/85/85
f 81/85/85 83/76/76 72/75/75 77/82/82
f 82/86/86 81/85/85 77/82/82 76/81/81
f 70/73/73 84/87/87 85/88/88 86/89/89
f 84/87/87 87/90/90 88/91/91 85/88/88
f 85/88/88 88/91/91 89/92/92 90/93/93
f 86/89/89 85/88/88 90/93/93 91/94/94
f 92/95/95 93/96/96 94/97/97 95/98/98
f 93/96/96 96/99/99 97/100/100 94/97/97
f 94/97/97 97/100/100 89/92/92 88/91/91
f 95/98/98 94/97/97 88/91/91 87/90/90
f 98/101/101 99/102/102 100/103/103 101/104/104
f 99/102/102 91/94/94 90/93/93 100/103/103
f 100/103/103 90/93/93 89/92/92 97/100/100
f 101/104/104 100/103/103 97/100/100 96/99/99
f 102/105/105 103/106/106 104/107/107 105/108/108
f 103/106/106 106/109/109 107/110/110 104/107/107
f 104/107/107 107/110/110 108/111/111 109/112/112
f 105/108/108 104/107/107 109/112/112 110/113/113
f 111/114/114 112/115/115 113/116/116 114/117/117
f 112/115/115 115/118/118 116/119/119 113/116/116
f 113/116/116 116/119/119 108/111/111 107/110/110
f 114/117/117 113/116/116 107/110/110 106/109/109
f 117/120/120 118/121/121 119/122/122 120/123/123
f 118/121/121 110/113/113 109/112/112 119/122/122
f 119/122/122 109/112/112 108/111/111 116/119/119
f 120/123/123 119/122/122 116/119/119 115/118/118
f 121/124/124 122/125/125 123/126/126 124/127/127
f 125/128/128 126/129/129 123/126/126 122/125/125
f 127/130/130 128/131/131 123/126/126 126/129/129
f 129/132/132 124/127/127 123/126/126 128/131/131
f 130/133/133 131/134/134 137/135/135 132/136/136 133/137/137
f 79/83/83 82/86/86 134/138/138 135/139/139
f 82/86/86 76/81/81 136/140/140 134/138/138
f 134/138/138 136/140/140 132/136/136 137/135/135
f 135/139/139 134/138/138 137/135/135 131/134/134
f 65/69/69 138/141/141 139/142/142 74/79/79
f 138/141/141 140/143/143 141/144/144 139/142/142
f 139/142/142 141/144/144 132/136/136 136/140/140
f 74/79/79 139/142/142 136/140/140 76/81/81
f 142/145/145 133/137/137 132/136/136 141/144/144 140/143/143
f 143/146/146 144/147/147 145/148/148 146/149/149
f 144/147/147 147/150/150 148/151/151 145/148/148
f 145/148/148 148/151/151 149/152/152 150/153/153
f 146/149/149 145/148/148 150/153/153 151/154/154
f 130/133/133 133/137/137 149/152/152 148/151/151 147/150/150
f 133/137/137 142/145/145 1192/155/155 152/156/156 157/157/157 149/152/152
f 153/158/158 154/159/159 155/160/160 156/161/161
f 154/159/159 151/154/154 150/153/153 155/160/160
f 155/160/160 150/153/153 149/152/152 157/157/157
f 156/161/161 155/160/160 157/157/157 152/156/156
f 159/162/162 160/163/163 175/164/164 161/165/165 2667/166/166 158/167/167
f 162/168/168 163/169/169 170/170/170 160/163/163 159/162/162
f 164/171/171 165/172/172 166/173/173 167/174/174
f 165/172/172 168/175/175 169/176/176 166/173/173
f 166/173/173 169/176/176 160/163/163 170/170/170
f 167/174/174 166/173/173 170/170/170 163/169/169
f 171/177/177 172/178/178 173/179/179 174/180/180
f 172/178/178 161/165/165 175/164/164 173/179/179
f 173/179/179 175/164/164 160/163/163 169/176/176
f 174/180/180 173/179/179 169/176/176 168/175/175
f 179/181/181 176/182/182 191/183/183 177/184/184 185/185/185 178/186/186
f 153/187/158 180/188/187 181/189/188 182/190/189
f 180/188/187 183/191/190 184/192/191 181/189/188
f 181/189/188 184/192/191 178/186/186 185/185/185
f 182/190/189 181/189/188 185/185/185 177/184/184
f 186/193/192 187/194/193 178/186/186 184/192/191 183/191/190
f 188/195/194 179/181/181 178/186/186 187/194/193
f 176/196/182 189/197/195 190/198/196 191/199/183
f 189/197/195 192/200/197 193/201/198 190/198/196
f 190/198/196 193/201/198 194/202/199 195/203/200
f 191/199/183 190/198/196 195/203/200 177/204/184
f 143/205/146 146/206/149 196/207/201 197/208/202
f 146/206/149 151/209/154 198/210/203 196/207/201
f 196/207/201 198/210/203 194/202/199 193/201/198
f 197/208/202 196/207/201 193/201/198 192/200/197
f 153/211/158 182/212/189 199/213/204 154/214/159
f 182/212/189 177/204/184 195/203/200 199/213/204
f 199/213/204 195/203/200 194/202/199 198/210/203
f 154/214/159 199/213/204 198/210/203 151/209/154
f 162/215/168 159/216/162 200/217/205 201/218/206
f 158/219/167 202/220/207 200/217/205 159/216/162
f 203/221/208 204/222/209 200/217/205 202/220/207
f 205/223/210 201/218/206 200/217/205 204/222/209
f 206/224/211 207/225/212 208/226/213 209/227/214
f 207/225/212 210/228/215 211/229/216 208/226/213
f 208/226/213 211/229/216 212/230/217 213/231/218
f 209/227/214 208/226/213 213/231/218 214/232/219
f 58/233/63 215/234/220 216/235/221 217/236/222
f 215/234/220 218/237/223 219/238/224 216/235/221
f 216/235/221 219/238/224 212/230/217 211/229/216
f 217/236/222 216/235/221 211/229/216 210/228/215
f 220/239/225 221/240/226 212/230/217 219/238/224 218/237/223
f 222/241/227 214/232/219 213/231/218 212/230/217 221/240/226
f 206/224/211 223/242/228 224/243/229 207/225/212
f 223/242/228 225/244/230 226/245/231 224/243/229
f 224/243/229 226/245/231 227/246/232 228/247/233
f 207/225/212 224/243/229 228/247/233 210/228/215
f 65/248/69 68/249/72 229/250/234 230/251/235
f 68/249/72 62/252/67 231/253/236 229/250/234
f 229/250/234 231/253/236 227/246/232 226/245/231
f 230/251/235 229/250/234 226/245/231 225/244/230
f 58/233/63 217/236/222 232/254/237 59/255/64
f 217/236/222 210/228/215 228/247/233 232/254/237
f 232/254/237 228/247/233 227/246/232 231/253/236
f 59/255/64 232/254/237 231/253/236 62/252/67
f 142/256/145 140/257/143 237/258/238 233/259/239 246/260/240 234/261/241 1190/262/242
f 65/263/69 230/264/235 235/265/243 138/266/141
f 230/264/235 225/267/230 236/268/244 235/265/243
f 235/265/243 236/268/244 233/259/239 237/258/238
f 138/266/141 235/265/243 237/258/238 140/257/143
f 206/269/211 238/270/245 239/271/246 223/272/228
f 238/270/245 240/273/247 241/274/248 239/271/246
f 239/271/246 241/274/248 233/259/239 236/268/244
f 223/272/228 239/271/246 236/268/244 225/267/230
f 242/275/249 243/276/250 244/277/251 245/278/252
f 243/276/250 234/261/241 246/260/240 244/277/251
f 244/277/251 246/260/240 233/259/239 241/274/248
f 245/278/252 244/277/251 241/274/248 240/273/247
f 186/193/192 183/191/190 253/279/253 247/280/254 248/281/255
f 153/187/158 249/282/256 250/283/257 180/188/187
f 249/282/256 251/284/258 252/285/259 250/283/257
f 250/283/257 252/285/259 247/280/254 253/279/253
f 180/188/187 250/283/257 253/279/253 183/191/190
f 242/286/249 254/287/260 255/288/261 256/289/262
f 254/287/260 257/290/263 258/291/264 255/288/261
f 255/288/261 258/291/264 247/280/254 252/285/259
f 256/289/262 255/288/261 252/285/259 251/284/258
f 248/281/255 247/280/254 258/291/264 257/290/263 309/292/265 259/293/266
f 222/294/227 221/295/226 260/296/267 261/297/268
f 220/298/225 262/299/269 260/296/267 221/295/226
f 186/193/192 248/281/255 260/296/267 262/299/269
f 259/293/266 261/297/268 260/296/267 248/281/255
f 263/300/270 264/301/271 265/302/272 266/303/273
f 264/301/271 267/304/274 268/305/275 265/302/272
f 265/302/272 268/305/275 269/306/276 270/307/277
f 266/303/273 265/302/272 270/307/277 271/308/278
f 206/309/211 272/310/279 273/311/280 274/312/281
f 272/310/279 275/313/282 276/314/283 273/311/280
f 273/311/280 276/314/283 269/306/276 268/305/275
f 274/312/281 273/311/280 268/305/275 267/304/274
f 277/315/284 278/316/285 279/317/286 280/318/287
f 278/316/285 271/308/278 270/307/277 279/317/286
f 279/317/286 270/307/277 269/306/276 276/314/283
f 280/318/287 279/317/286 276/314/283 275/313/282
f 282/319/288 277/320/284 280/321/287 275/322/282 285/323/289 281/324/290
f 206/224/211 209/227/214 283/325/291 272/326/279
f 209/227/214 214/232/219 284/327/292 283/325/291
f 283/325/291 284/327/292 281/324/290 285/323/289
f 272/326/279 283/325/291 285/323/289 275/322/282
f 222/241/227 286/328/293 281/324/290 284/327/292 214/232/219
f 127/130/130 282/319/288 281/324/290 286/328/293
f 242/329/249 245/330/252 287/331/294 288/332/295
f 245/330/252 240/333/247 289/334/296 287/331/294
f 287/331/294 289/334/296 290/335/297 291/336/298
f 288/332/295 287/331/294 291/336/298 292/337/299
f 206/338/211 274/339/281 293/340/300 238/341/245
f 274/339/281 267/342/274 294/343/301 293/340/300
f 293/340/300 294/343/301 290/335/297 289/334/296
f 238/341/245 293/340/300 289/334/296 240/333/247
f 263/344/270 295/345/302 296/346/303 264/347/271
f 295/345/302 297/348/304 298/349/305 296/346/303
f 296/346/303 298/349/305 290/335/297 294/343/301
f 264/347/271 296/346/303 294/343/301 267/342/274
f 299/350/306 2589/351/307 292/337/299 291/336/298 290/335/297 298/349/305 297/348/304 338/352/308
f 300/353/309 301/354/310 302/355/311 303/356/312
f 301/354/310 304/357/313 305/358/314 302/355/311
f 302/355/311 305/358/314 306/359/315 307/360/316
f 303/356/312 302/355/311 307/360/316 308/361/317
f 259/362/266 309/363/265 310/364/318 311/365/319
f 309/363/265 257/366/263 312/367/320 310/364/318
f 310/364/318 312/367/320 306/359/315 305/358/314
f 311/365/319 310/364/318 305/358/314 304/357/313
f 242/368/249 313/369/321 314/370/322 254/371/260
f 313/369/321 308/361/317 307/360/316 314/370/322
f 314/370/322 307/360/316 306/359/315 312/367/320
f 254/371/260 314/370/322 312/367/320 257/366/263
f 222/294/227 261/297/268 315/372/323 286/373/293
f 261/297/268 259/293/266 311/374/319 304/375/313 320/376/324 315/372/323
f 300/377/309 316/378/325 317/379/326 301/380/310
f 316/378/325 318/381/327 319/382/328 317/379/326
f 317/379/326 319/382/328 315/372/323 320/376/324
f 301/380/310 317/379/326 320/376/324 304/375/313
f 127/383/130 286/373/293 315/372/323 319/382/328 318/381/327
f 282/319/288 321/384/329 328/385/330 322/386/331 572/387/332 277/320/284
f 127/130/130 126/129/129 321/384/329 282/319/288
f 126/129/129 125/128/128 609/388/333 323/389/334 329/390/335 321/384/329
f 324/391/336 325/392/337 326/393/338 327/394/339
f 325/392/337 322/386/331 328/385/330 326/393/338
f 326/393/338 328/385/330 321/384/329 329/390/335
f 327/394/339 326/393/338 329/390/335 323/389/334
f 300/395/309 330/396/340 331/397/341 316/398/325
f 330/396/340 332/399/342 333/400/343 331/397/341
f 331/397/341 333/400/343 334/401/344 335/402/345
f 316/398/325 331/397/341 335/402/345 318/403/327
f 336/404/346 337/405/347 334/401/344 333/400/343 332/399/342
f 129/406/132 128/407/131 334/401/344 337/405/347
f 127/408/130 318/403/327 335/402/345 334/401/344 128/407/131
f 299/350/306 338/352/308 339/409/348 340/410/349
f 338/352/308 297/348/304 341/411/350 339/409/348
f 339/409/348 341/411/350 342/412/351 343/413/352
f 340/410/349 339/409/348 343/413/352 344/414/353
f 263/344/270 345/415/354 346/416/355 295/345/302
f 345/415/354 347/417/356 348/418/357 346/416/355
f 346/416/355 348/418/357 342/412/351 341/411/350
f 295/345/302 346/416/355 341/411/350 297/348/304
f 349/419/358 350/420/359 351/421/360 352/422/361
f 350/420/359 344/414/353 343/413/352 351/421/360
f 351/421/360 343/413/352 342/412/351 348/418/357
f 352/422/361 351/421/360 348/418/357 347/417/356
f 353/423/362 442/424/363 354/425/364 360/426/365 355/427/366 369/428/367 356/429/368
f 349/419/358 352/422/361 357/430/369 358/431/370
f 352/422/361 347/417/356 359/432/371 357/430/369
f 357/430/369 359/432/371 355/427/366 360/426/365
f 358/431/370 357/430/369 360/426/365 354/425/364
f 263/344/270 361/433/372 362/434/373 345/415/354
f 361/433/372 363/435/374 364/436/375 362/434/373
f 362/434/373 364/436/375 355/427/366 359/432/371
f 345/415/354 362/434/373 359/432/371 347/417/356
f 365/437/376 366/438/377 367/439/378 368/440/379
f 366/438/377 356/429/368 369/428/367 367/439/378
f 367/439/378 369/428/367 355/427/366 364/436/375
f 368/440/379 367/439/378 364/436/375 363/435/374
f 121/441/124 370/442/380 379/443/381 371/444/382 372/445/383
f 373/446/384 374/447/385 375/448/386 376/449/387
f 374/447/385 377/450/388 378/451/389 375/448/386
f 375/448/386 378/451/389 371/444/382 379/443/381
f 376/449/387 375/448/386 379/443/381 370/442/380
f 380/452/390 381/453/391 382/454/392 383/455/393
f 381/453/391 384/456/394 385/457/395 382/454/392
f 382/454/392 385/457/395 371/444/382 378/451/389
f 383/455/393 382/454/392 378/451/389 377/450/388
f 386/458/396 372/445/383 371/444/382 385/457/395 384/456/394
f 373/446/384 387/459/397 388/460/398 374/447/385
f 387/459/397 389/461/399 390/462/400 388/460/398
f 388/460/398 390/462/400 391/463/401 392/464/402
f 374/447/385 388/460/398 392/464/402 377/450/388
f 393/465/403 394/466/404 395/467/405 396/468/406
f 394/466/404 397/469/407 398/470/408 395/467/405
f 395/467/405 398/470/408 391/463/401 390/462/400
f 396/468/406 395/467/405 390/462/400 389/461/399
f 380/452/390 383/455/393 399/471/409 400/472/410
f 383/455/393 377/450/388 392/464/402 399/471/409
f 399/471/409 392/464/402 391/463/401 398/470/408
f 400/472/410 399/471/409 398/470/408 397/469/407
f 336/473/346 332/474/342 407/475/411 401/476/412 417/477/413 402/478/414
f 300/479/309 403/480/415 404/481/416 330/482/340
f 403/480/415 405/483/417 406/484/418 404/481/416
f 404/481/416 406/484/418 401/476/412 407/475/411
f 330/482/340 404/481/416 407/475/411 332/474/342
f 349/485/358 408/486/419 409/487/420 410/488/421
f 408/486/419 411/489/422 412/490/423 409/487/420
f 409/487/420 412/490/423 401/476/412 406/484/418
f 410/488/421 409/487/420 406/484/418 405/483/417
f 413/491/424 414/492/425 415/493/426 416/494/427
f 414/492/425 402/478/414 417/477/413 415/493/426
f 415/493/426 417/477/413 401/476/412 412/490/423
f 416/494/427 415/493/426 412/490/423 411/489/422
f 129/495/132 337/496/347 418/497/428 419/498/429
f 336/499/346 420/500/430 418/497/428 337/496/347
f 421/501/431 419/498/429 418/497/428 420/500/430
f 373/446/384 376/449/387 422/502/432 423/503/433
f 376/449/387 370/442/380 424/504/434 422/502/432
f 422/502/432 424/504/434 425/505/435 426/506/436
f 423/503/433 422/502/432 426/506/436 427/507/437
f 121/441/124 124/508/127 425/505/435 424/504/434 370/442/380
f 129/509/132 419/510/429 425/505/435 124/508/127
f 421/511/431 427/507/437 426/506/436 425/505/435 419/510/429
f 428/512/438 429/513/439 430/514/440 431/515/441
f 429/513/439 432/516/442 433/517/443 430/514/440
f 430/514/440 433/517/443 434/518/444 435/519/445
f 431/515/441 430/514/440 435/519/445 436/520/446
f 349/521/358 358/522/370 437/523/447 438/524/448
f 358/522/370 354/525/364 439/526/449 437/523/447
f 437/523/447 439/526/449 434/518/444 433/517/443
f 438/524/448 437/523/447 433/517/443 432/516/442
f 353/527/362 440/528/450 441/529/451 442/530/363
f 440/528/450 436/520/446 435/519/445 441/529/451
f 441/529/451 435/519/445 434/518/444 439/526/449
f 442/530/363 441/529/451 439/526/449 354/525/364
f 373/531/384 443/532/452 444/533/453 387/534/397
f 443/532/452 445/535/454 446/536/455 444/533/453
f 444/533/453 446/536/455 447/537/456 448/538/457
f 387/534/397 444/533/453 448/538/457 389/539/399
f 449/540/458 450/541/459 451/542/460 452/543/461
f 450/541/459 453/544/462 454/545/463 451/542/460
f 451/542/460 454/545/463 447/537/456 446/536/455
f 452/543/461 451/542/460 446/536/455 445/535/454
f 393/546/403 396/547/406 455/548/464 456/549/465
f 396/547/406 389/539/399 448/538/457 455/548/464
f 455/548/464 448/538/457 447/537/456 454/545/463
f 456/549/465 455/548/464 454/545/463 453/544/462
f 458/550/466 393/551/403 456/552/465 453/553/462 463/554/467 457/555/468
f 449/556/458 459/557/469 460/558/470 450/559/459
f 459/557/469 461/560/471 462/561/472 460/558/470
f 460/558/470 462/561/472 457/555/468 463/554/467
f 450/559/459 460/558/470 463/554/467 453/553/462
f 428/512/438 431/515/441 464/562/473 465/563/474
f 431/515/441 436/520/446 466/564/475 464/562/473
f 464/562/473 466/564/475 457/555/468 462/561/472
f 465/563/474 464/562/473 462/561/472 461/560/471
f 458/550/466 457/555/468 466/564/475 436/520/446 440/528/450 353/527/362
f 413/491/424 416/494/427 467/565/476 468/566/477
f 416/494/427 411/489/422 469/567/478 467/565/476
f 467/565/476 469/567/478 470/568/479 471/569/480
f 468/566/477 467/565/476 471/569/480 472/570/481
f 349/485/358 438/571/448 473/572/482 408/486/419
f 438/571/448 432/573/442 474/574/483 473/572/482
f 473/572/482 474/574/483 470/568/479 469/567/478
f 408/486/419 473/572/482 469/567/478 411/489/422
f 428/575/438 475/576/484 476/577/485 429/578/439
f 475/576/484 472/570/481 471/569/480 476/577/485
f 476/577/485 471/569/480 470/568/479 474/574/483
f 429/578/439 476/577/485 474/574/483 432/573/442
f 413/579/424 477/580/486 478/581/487 414/582/425
f 477/580/486 479/583/488 480/584/489 478/581/487
f 478/581/487 480/584/489 481/585/490 482/586/491
f 414/582/425 478/581/487 482/586/491 402/587/414
f 483/588/492 484/589/493 485/590/494 486/591/495
f 484/589/493 487/592/496 488/593/497 485/590/494
f 485/590/494 488/593/497 481/585/490 480/584/489
f 486/591/495 485/590/494 480/584/489 479/583/488
f 421/501/431 420/500/430 481/585/490 488/593/497 487/592/496
f 336/499/346 402/587/414 482/586/491 481/585/490 420/500/430
f 373/531/384 423/594/433 489/595/498 443/532/452
f 423/594/433 427/596/437 490/597/499 489/595/498
f 489/595/498 490/597/499 491/598/500 492/599/501
f 443/532/452 489/595/498 492/599/501 445/535/454
f 421/501/431 487/592/496 497/600/502 491/598/500 490/597/499 427/596/437
f 483/588/492 493/601/503 494/602/504 484/589/493
f 493/601/503 495/603/505 496/604/506 494/602/504
f 494/602/504 496/604/506 491/598/500 497/600/502
f 484/589/493 494/602/504 497/600/502 487/592/496
f 449/540/458 452/543/461 498/605/507 499/606/508
f 452/543/461 445/535/454 492/599/501 498/605/507
f 498/605/507 492/599/501 491/598/500 496/604/506
f 499/606/508 498/605/507 496/604/506 495/603/505
f 428/607/438 500/608/509 501/609/510 502/610/511
f 500/608/509 503/611/512 504/612/513 501/609/510
f 501/609/510 504/612/513 505/613/514 506/614/515
f 502/610/511 501/609/510 506/614/515 507/615/516
f 508/616/517 509/617/518 510/618/519 511/619/520
f 509/617/518 512/620/521 513/621/522 510/618/519
f 510/618/519 513/621/522 505/613/514 504/612/513
f 511/619/520 510/618/519 504/612/513 503/611/512
f 514/622/523 515/623/524 516/624/525 517/625/526
f 515/623/524 507/615/516 506/614/515 516/624/525
f 516/624/525 506/614/515 505/613/514 513/621/522
f 517/625/526 516/624/525 513/621/522 512/620/521
f 518/626/527 519/627/528 520/628/529 521/629/530
f 519/627/528 522/630/531 523/631/532 520/628/529
f 520/628/529 523/631/532 524/632/533 525/633/534
f 521/629/530 520/628/529 525/633/534 526/634/535
f 527/635/536 528/636/537 532/637/538 524/632/533 523/631/532 522/630/531 1088/638/539
f 449/639/458 499/640/508 529/641/540 530/642/541
f 499/640/508 495/643/505 531/644/542 529/641/540
f 529/641/540 531/644/542 524/632/533 532/637/538
f 530/642/541 529/641/540 532/637/538 528/636/537
f 483/645/492 533/646/543 534/647/544 493/648/503
f 533/646/543 526/634/535 525/633/534 534/647/544
f 534/647/544 525/633/534 524/632/533 531/644/542
f 493/648/503 534/647/544 531/644/542 495/643/505
f 449/649/458 530/650/541 535/651/545 459/652/469
f 530/650/541 528/653/537 536/654/546 535/651/545
f 535/651/545 536/654/546 537/655/547 538/656/548
f 459/652/469 535/651/545 538/656/548 461/657/471
f 527/658/536 539/659/549 537/655/547 536/654/546 528/653/537
f 539/659/549 508/660/517 511/661/520 503/662/512 541/663/550 537/655/547
f 428/664/438 465/665/474 540/666/551 500/667/509
f 465/665/474 461/657/471 538/656/548 540/666/551
f 540/666/551 538/656/548 537/655/547 541/663/550
f 500/667/509 540/666/551 541/663/550 503/662/512
f 428/607/438 502/610/511 542/668/552 475/669/484
f 502/610/511 507/615/516 543/670/553 542/668/552
f 542/668/552 543/670/553 544/671/554 545/672/555
f 475/669/484 542/668/552 545/672/555 472/673/481
f 514/622/523 546/674/556 547/675/557 515/623/524
f 546/674/556 548/676/558 549/677/559 547/675/557
f 547/675/557 549/677/559 544/671/554 543/670/553
f 515/623/524 547/675/557 543/670/553 507/615/516
f 413/678/424 468/679/477 550/680/560 551/681/561
f 468/679/477 472/673/481 545/672/555 550/680/560
f 550/680/560 545/672/555 544/671/554 549/677/559
f 551/681/561 550/680/560 549/677/559 548/676/558
f 518/682/527 521/683/530 552/684/562 553/685/563
f 521/683/530 526/686/535 554/687/564 552/684/562
f 552/684/562 554/687/564 555/688/565 556/689/566
f 553/685/563 552/684/562 556/689/566 557/690/567
f 483/588/492 558/691/568 559/692/569 533/693/543
f 558/691/568 560/694/570 561/695/571 559/692/569
f 559/692/569 561/695/571 555/688/565 554/687/564
f 533/693/543 559/692/569 554/687/564 526/686/535
f 514/696/523 562/697/572 563/698/573 564/699/574
f 562/697/572 557/690/567 556/689/566 563/698/573
f 563/698/573 556/689/566 555/688/565 561/695/571
f 564/699/574 563/698/573 561/695/571 560/694/570
f 413/579/424 551/700/561 565/701/575 477/580/486
f 551/700/561 548/702/558 566/703/576 565/701/575
f 565/701/575 566/703/576 567/704/577 568/705/578
f 477/580/486 565/701/575 568/705/578 479/583/488
f 514/696/523 564/699/574 569/706/579 546/707/556
f 564/699/574 560/694/570 570/708/580 569/706/579
f 569/706/579 570/708/580 567/704/577 566/703/576
f 546/707/556 569/706/579 566/703/576 548/702/558
f 483/588/492 486/591/495 571/709/581 558/691/568
f 486/591/495 479/583/488 568/705/578 571/709/581
f 571/709/581 568/705/578 567/704/577 570/708/580
f 558/691/568 571/709/581 570/708/580 560/694/570
f 277/710/284 572/711/332 573/712/582 278/713/285
f 572/711/332 322/714/331 574/715/583 573/712/582
f 573/712/582 574/715/583 575/716/584 576/717/585
f 278/713/285 573/712/582 576/717/585 271/718/278
f 324/719/336 577/720/586 578/721/587 325/722/337
f 577/720/586 579/723/588 580/724/589 578/721/587
f 578/721/587 580/724/589 575/716/584 574/715/583
f 325/722/337 578/721/587 574/715/583 322/714/331
f 263/725/270 266/726/273 581/727/590 582/728/591
f 266/726/273 271/718/278 576/717/585 581/727/590
f 581/727/590 576/717/585 575/716/584 580/724/589
f 582/728/591 581/727/590 580/724/589 579/723/588
f 263/725/270 582/728/591 583/729/592 361/730/372
f 582/728/591 579/723/588 584/731/593 583/729/592
f 583/729/592 584/731/593 585/732/594 586/733/595
f 361/730/372 583/729/592 586/733/595 363/734/374
f 324/719/336 587/735/596 588/736/597 577/720/586
f 587/735/596 589/737/598 590/738/599 588/736/597
f 588/736/597 590/738/599 585/732/594 584/731/593
f 577/720/586 588/736/597 584/731/593 579/723/588
f 365/739/376 368/740/379 591/741/600 592/742/601
f 368/740/379 363/734/374 586/733/595 591/741/600
f 591/741/600 586/733/595 585/732/594 590/738/599
f 592/742/601 591/741/600 590/738/599 589/737/598
f 121/441/124 372/445/383 593/743/602 122/744/125
f 386/458/396 594/745/603 593/743/602 372/445/383
f 593/743/602 594/745/603 595/746/604 599/747/605 596/748/606
f 122/744/125 593/743/602 596/748/606 607/749/607 125/750/128
f 595/751/604 597/752/608 598/753/609 599/754/605
f 597/752/608 600/755/610 601/756/611 598/753/609
f 598/753/609 601/756/611 602/757/612 603/758/613
f 599/754/605 598/753/609 603/758/613 596/759/606
f 324/391/336 327/394/339 604/760/614 605/761/615
f 327/394/339 323/389/334 606/762/616 604/760/614
f 604/760/614 606/762/616 602/757/612 601/756/611
f 605/761/615 604/760/614 601/756/611 600/755/610
f 125/128/128 607/763/607 608/764/617 609/388/333
f 607/763/607 596/759/606 603/758/613 608/764/617
f 608/764/617 603/758/613 602/757/612 606/762/616
f 609/388/333 608/764/617 606/762/616 323/389/334
f 353/765/362 356/766/368 615/767/618 610/768/619 458/769/466
f 365/739/376 611/770/620 612/771/621 366/772/377
f 611/770/620 613/773/622 614/774/623 612/771/621
f 612/771/621 614/774/623 610/768/619 615/767/618
f 366/772/377 612/771/621 615/767/618 356/766/368
f 380/775/390 400/776/410 616/777/624 617/778/625
f 400/776/410 397/779/407 618/780/626 616/777/624
f 616/777/624 618/780/626 610/768/619 614/774/623
f 617/778/625 616/777/624 614/774/623 613/773/622
f 458/769/466 610/768/619 618/780/626 397/779/407 394/781/404 393/782/403
f 324/719/336 619/783/627 620/784/628 587/735/596
f 619/783/627 621/785/629 622/786/630 620/784/628
f 620/784/628 622/786/630 623/787/631 624/788/632
f 587/735/596 620/784/628 624/788/632 589/737/598
f 625/789/633 626/790/634 623/787/631 622/786/630 621/785/629
f 627/791/635 628/792/636 631/793/637 623/787/631 626/790/634
f 365/739/376 592/742/601 629/794/638 630/795/639
f 592/742/601 589/737/598 624/788/632 629/794/638
f 629/794/638 624/788/632 623/787/631 631/793/637
f 630/795/639 629/794/638 631/793/637 628/792/636
f 386/458/396 632/796/640 633/797/641 594/745/603
f 634/798/642 635/799/643 633/797/641 632/796/640
f 636/800/644 637/801/645 633/797/641 635/799/643
f 595/746/604 594/745/603 633/797/641 637/801/645
f 625/802/633 621/803/629 642/804/646 638/805/647 639/806/648
f 324/391/336 605/761/615 640/807/649 619/808/627
f 605/761/615 600/755/610 641/809/650 640/807/649
f 640/807/649 641/809/650 638/805/647 642/804/646
f 619/808/627 640/807/649 642/804/646 621/803/629
f 637/810/645 638/805/647 641/809/650 600/755/610 597/752/608 595/751/604
f 636/811/644 639/806/648 638/805/647 637/810/645
f 643/812/651 644/813/652 650/814/653 645/815/654 646/816/655
f 380/775/390 617/778/625 647/817/656 648/818/657
f 617/778/625 613/773/622 649/819/658 647/817/656
f 647/817/656 649/819/658 645/815/654 650/814/653
f 648/818/657 647/817/656 650/814/653 644/813/652
f 365/739/376 630/795/639 651/820/659 611/770/620
f 630/795/639 628/792/636 652/821/660 651/820/659
f 651/820/659 652/821/660 645/815/654 649/819/658
f 611/770/620 651/820/659 649/819/658 613/773/622
f 627/791/635 646/816/655 645/815/654 652/821/660 628/792/636
f 643/822/651 653/823/661 654/824/662 656/825/663 644/826/652
f 634/827/642 632/828/640 654/824/662 653/823/661
f 386/829/396 384/830/394 657/831/664 654/824/662 632/828/640
f 380/832/390 648/833/657 655/834/665 381/835/391
f 648/833/657 644/826/652 656/825/663 655/834/665
f 655/834/665 656/825/663 654/824/662 657/831/664
f 381/835/391 655/834/665 657/831/664 384/830/394
f 659/836/666 660/837/667 661/838/668 678/839/669 658/840/670
f 627/791/635 626/790/634 660/837/667 659/836/666
f 625/789/633 662/841/671 660/837/667 626/790/634
f 660/837/667 662/841/671 663/842/672 687/843/673 661/838/668
f 636/800/644 635/799/643 664/844/674 665/845/675
f 634/798/642 666/846/676 664/844/674 635/799/643
f 664/844/674 666/846/676 667/847/677 703/848/678 668/849/679
f 665/845/675 664/844/674 668/849/679 694/850/680 669/851/681
f 662/852/671 670/853/682 671/854/683 716/855/684 663/856/672
f 625/802/633 639/806/648 670/853/682 662/852/671
f 636/811/644 665/857/675 670/853/682 639/806/648
f 670/853/682 665/857/675 669/858/681 710/859/685 671/854/683
f 673/860/686 674/861/687 675/862/688 718/863/689 672/864/690
f 643/812/651 646/816/655 674/861/687 673/860/686
f 627/791/635 659/836/666 674/861/687 646/816/655
f 674/861/687 659/836/666 658/840/670 726/865/691 675/862/688
f 634/827/642 653/823/661 676/866/692 666/867/676
f 643/822/651 673/868/686 676/866/692 653/823/661
f 676/866/692 673/868/686 672/869/690 736/870/693 677/871/694
f 666/867/676 676/866/692 677/871/694 730/872/695 667/873/677
f 658/840/670 678/839/669 679/874/696 680/875/697
f 678/839/669 661/838/668 681/876/698 679/874/696
f 679/874/696 681/876/698 682/877/699 683/878/700
f 680/875/697 679/874/696 683/878/700 684/879/701
f 663/842/672 685/880/702 686/881/703 687/843/673
f 685/880/702 688/882/704 689/883/705 686/881/703
f 686/881/703 689/883/705 682/877/699 681/876/698
f 687/843/673 686/881/703 681/876/698 661/838/668
f 690/884/706 691/885/707 692/886/708 693/887/709
f 691/885/707 684/879/701 683/878/700 692/886/708
f 692/886/708 683/878/700 682/877/699 689/883/705
f 693/887/709 692/886/708 689/883/705 688/882/704
f 669/851/681 694/850/680 695/888/710 696/889/711
f 694/850/680 668/849/679 697/890/712 695/888/710
f 695/888/710 697/890/712 698/891/713 699/892/714
f 696/889/711 695/888/710 699/892/714 700/893/715
f 667/847/677 701/894/716 702/895/717 703/848/678
f 701/894/716 704/896/718 705/897/719 702/895/717
f 702/895/717 705/897/719 698/891/713 697/890/712
f 703/848/678 702/895/717 697/890/712 668/849/679
f 690/898/706 706/899/720 707/900/721 708/901/722
f 706/899/720 700/893/715 699/892/714 707/900/721
f 707/900/721 699/892/714 698/891/713 705/897/719
f 708/901/722 707/900/721 705/897/719 704/896/718
f 669/858/681 696/902/711 709/903/723 710/859/685
f 696/902/711 700/904/715 711/905/724 709/903/723
f 709/903/723 711/905/724 712/906/725 713/907/726
f 710/859/685 709/903/723 713/907/726 671/854/683
f 690/908/706 693/909/709 714/910/727 706/911/720
f 693/909/709 688/912/704 715/913/728 714/910/727
f 714/910/727 715/913/728 712/906/725 711/905/724
f 706/911/720 714/910/727 711/905/724 700/904/715
f 663/856/672 716/855/684 717/914/729 685/915/702
f 716/855/684 671/854/683 713/907/726 717/914/729
f 717/914/729 713/907/726 712/906/725 715/913/728
f 685/915/702 717/914/729 715/913/728 688/912/704
f 672/864/690 718/863/689 719/916/730 720/917/731
f 718/863/689 675/862/688 721/918/732 719/916/730
f 719/916/730 721/918/732 722/919/733 723/920/734
f 720/917/731 719/916/730 723/920/734 724/921/735
f 658/840/670 680/875/697 725/922/736 726/865/691
f 680/875/697 684/879/701 727/923/737 725/922/736
f 725/922/736 727/923/737 722/919/733 721/918/732
f 726/865/691 725/922/736 721/918/732 675/862/688
f 690/884/706 728/924/738 729/925/739 691/885/707
f 728/924/738 724/921/735 723/920/734 729/925/739
f 729/925/739 723/920/734 722/919/733 727/923/737
f 691/885/707 729/925/739 727/923/737 684/879/701
f 667/873/677 730/872/695 731/926/740 701/927/716
f 730/872/695 677/871/694 732/928/741 731/926/740
f 731/926/740 732/928/741 733/929/742 734/930/743
f 701/927/716 731/926/740 734/930/743 704/931/718
f 672/869/690 720/932/731 735/933/744 736/870/693
f 720/932/731 724/934/735 737/935/745 735/933/744
f 735/933/744 737/935/745 733/929/742 732/928/741
f 736/870/693 735/933/744 732/928/741 677/871/694
f 690/936/706 708/937/722 738/938/746 728/939/738
f 708/937/722 704/931/718 734/930/743 738/938/746
f 738/938/746 734/930/743 733/929/742 737/935/745
f 728/939/738 738/938/746 737/935/745 724/934/735
f 739/940/747 740/941/748 741/942/749 742/943/750
f 205/944/210 204/945/209 741/942/749 740/941/748
f 203/946/208 743/947/751 741/942/749 204/945/209
f 744/948/752 742/943/750 741/942/749 743/947/751
f 739/940/747 742/943/750 745/949/753 746/950/754
f 744/948/752 747/951/755 745/949/753 742/943/750
f 748/952/756 749/953/757 745/949/753 747/951/755
f 750/954/758 746/950/754 745/949/753 749/953/757
f 143/205/146 197/208/202 751/955/759 752/956/760
f 197/208/202 192/200/197 753/957/761 751/955/759
f 751/955/759 753/957/761 754/958/762 755/959/763
f 752/956/760 751/955/759 755/959/763 756/960/764
f 757/961/765 754/958/762 753/957/761 192/200/197 189/197/195 176/196/182
f 748/952/756 747/951/755 754/958/762 757/961/765
f 744/948/752 756/960/764 755/959/763 754/958/762 747/951/755
f 748/962/756 757/963/765 758/964/766 749/965/757
f 176/182/182 179/181/181 758/964/766 757/963/765
f 188/195/194 759/966/767 758/964/766 179/181/181
f 750/967/758 749/965/757 758/964/766 759/966/767
f 761/968/768 762/969/769 773/970/770 763/971/771 1171/972/772 760/973/773
f 22/22/22 20/20/20 768/974/774 762/969/769 761/968/768
f 16/16/16 764/975/775 765/976/776 17/17/17
f 764/975/775 766/977/777 767/978/778 765/976/776
f 765/976/776 767/978/778 762/969/769 768/974/774
f 17/17/17 765/976/776 768/974/774 20/20/20
f 769/979/779 770/980/780 771/981/781 772/982/782
f 770/980/780 763/971/771 773/970/770 771/981/781
f 771/981/781 773/970/770 762/969/769 767/978/778
f 772/982/782 771/981/781 767/978/778 766/977/777
f 774/983/783 775/984/784 776/985/785 777/986/786
f 775/984/784 778/987/787 779/988/788 776/985/785
f 776/985/785 779/988/788 780/989/789 781/990/790
f 777/986/786 776/985/785 781/990/790 782/991/791
f 783/992/792 2555/993/793 784/994/794 791/995/795 780/989/789 779/988/788 778/987/787
f 785/996/796 786/997/797 787/998/798 788/999/799
f 786/997/797 789/1000/800 790/1001/801 787/998/798
f 787/998/798 790/1001/801 780/989/789 791/995/795
f 788/999/799 787/998/798 791/995/795 784/994/794
f 792/1002/802 793/1003/803 794/1004/804 795/1005/805
f 793/1003/803 782/991/791 781/990/790 794/1004/804
f 794/1004/804 781/990/790 780/989/789 790/1001/801
f 795/1005/805 794/1004/804 790/1001/801 789/1000/800
f 796/1006/806 797/1007/807 798/1008/808 799/1009/809
f 797/1007/807 800/1010/810 801/1011/811 798/1008/808
f 798/1008/808 801/1011/811 802/1012/812 803/1013/813
f 799/1009/809 798/1008/808 803/1013/813 804/1014/814
f 29/1015/30 32/1016/33 805/1017/815 806/1018/816
f 32/1016/33 25/1019/26 807/1020/817 805/1017/815
f 805/1017/815 807/1020/817 802/1012/812 801/1011/811
f 806/1018/816 805/1017/815 801/1011/811 800/1010/810
f 1/1021/1 4/1022/4 808/1023/818 23/1024/24
f 4/1022/4 9/1025/9 809/1026/819 808/1023/818
f 808/1023/818 809/1026/819 802/1012/812 807/1020/817
f 23/1024/24 808/1023/818 807/1020/817 25/1019/26
f 22/1027/22 810/1028/820 811/1029/821 812/1030/23
f 810/1028/820 813/1031/822 814/1032/823 811/1029/821
f 811/1029/821 814/1032/823 802/1012/812 809/1026/819
f 812/1030/23 811/1029/821 809/1026/819 9/1025/9
f 815/1033/824 816/1034/825 817/1035/826 818/1036/827
f 816/1034/825 804/1014/814 803/1013/813 817/1035/826
f 817/1035/826 803/1013/813 802/1012/812 814/1032/823
f 818/1036/827 817/1035/826 814/1032/823 813/1031/822
f 769/1037/779 772/1038/782 819/1039/828 820/1040/829
f 772/1038/782 766/1041/777 821/1042/830 819/1039/828
f 819/1039/828 821/1042/830 822/1043/831 823/1044/832
f 820/1040/829 819/1039/828 823/1044/832 824/1045/833
f 16/1046/16 825/1047/834 826/1048/835 764/1049/775
f 825/1047/834 827/1050/836 828/1051/837 826/1048/835
f 826/1048/835 828/1051/837 822/1043/831 821/1042/830
f 764/1049/775 826/1048/835 821/1042/830 766/1041/777
f 829/1052/838 830/1053/839 831/1054/840 832/1055/841
f 830/1053/839 824/1045/833 823/1044/832 831/1054/840
f 831/1054/840 823/1044/832 822/1043/831 828/1051/837
f 832/1055/841 831/1054/840 828/1051/837 827/1050/836
f 16/1056/16 19/1057/19 833/1058/842 834/1059/843
f 19/1057/19 14/1060/14 835/1061/844 833/1058/842
f 833/1058/842 835/1061/844 836/1062/845 837/1063/846
f 834/1059/843 833/1058/842 837/1063/846 838/1064/847
f 10/1065/10 839/1066/848 840/1067/849 11/1068/11
f 839/1066/848 841/1069/850 842/1070/851 840/1067/849
f 840/1067/849 842/1070/851 836/1062/845 835/1061/844
f 11/1068/11 840/1067/849 835/1061/844 14/1060/14
f 111/1071/114 114/1072/117 106/1073/109 845/1074/852 836/1062/845 842/1070/851 841/1069/850
f 102/1075/105 843/1076/853 844/1077/854 103/1078/106
f 843/1076/853 838/1064/847 837/1063/846 844/1077/854
f 844/1077/854 837/1063/846 836/1062/845 845/1074/852
f 103/1078/106 844/1077/854 845/1074/852 106/1073/109
f 792/1002/802 795/1005/805 846/1079/855 847/1080/856
f 795/1005/805 789/1000/800 848/1081/857 846/1079/855
f 846/1079/855 848/1081/857 849/1082/858 850/1083/859
f 847/1080/856 846/1079/855 850/1083/859 851/1084/860
f 785/996/796 852/1085/861 853/1086/862 786/997/797
f 852/1085/861 854/1087/863 855/1088/864 853/1086/862
f 853/1086/862 855/1088/864 849/1082/858 848/1081/857
f 786/997/797 853/1086/862 848/1081/857 789/1000/800
f 92/95/95 856/1089/865 857/1090/866 858/1091/867
f 856/1089/865 851/1084/860 850/1083/859 857/1090/866
f 857/1090/866 850/1083/859 849/1082/858 855/1088/864
f 858/1091/867 857/1090/866 855/1088/864 854/1087/863
f 783/1092/792 778/1093/787 865/1094/868 859/1095/869 860/1096/870
f 774/1097/783 861/1098/871 862/1099/872 775/1100/784
f 861/1098/871 863/1101/873 864/1102/874 862/1099/872
f 862/1099/872 864/1102/874 859/1095/869 865/1094/868
f 775/1100/784 862/1099/872 865/1094/868 778/1093/787
f 866/1103/875 867/1104/876 868/1105/877 869/1106/878
f 867/1104/876 870/1107/879 871/1108/880 868/1105/877
f 868/1105/877 871/1108/880 859/1095/869 864/1102/874
f 869/1106/878 868/1105/877 864/1102/874 863/1101/873
f 860/1096/870 859/1095/869 871/1108/880 870/1107/879 2457/1109/881 815/1110/824
f 873/1111/882 829/1112/838 832/1113/841 827/1114/836 876/1115/883 872/1116/884
f 16/1117/16 834/1118/843 874/1119/885 825/1120/834
f 834/1118/843 838/1121/847 875/1122/886 874/1119/885
f 874/1119/885 875/1122/886 872/1116/884 876/1115/883
f 825/1120/834 874/1119/885 876/1115/883 827/1114/836
f 102/1123/105 877/1124/887 878/1125/888 843/1126/853
f 877/1124/887 879/1127/889 880/1128/890 878/1125/888
f 878/1125/888 880/1128/890 872/1116/884 875/1122/886
f 843/1126/853 878/1125/888 875/1122/886 838/1121/847
f 881/1129/891 873/1111/882 872/1116/884 880/1128/890 879/1127/889
f 792/1002/802 882/1130/892 883/1131/893 884/1132/894
f 882/1130/892 885/1133/895 886/1134/896 883/1131/893
f 883/1131/893 886/1134/896 887/1135/897 888/1136/898
f 884/1132/894 883/1131/893 888/1136/898 889/1137/899
f 79/83/83 890/1138/900 891/1139/901 892/1140/902
f 890/1138/900 893/1141/903 894/1142/904 891/1139/901
f 891/1139/901 894/1142/904 887/1135/897 886/1134/896
f 892/1140/902 891/1139/901 886/1134/896 885/1133/895
f 895/1143/905 896/1144/906 897/1145/907 898/1146/908
f 896/1144/906 889/1137/899 888/1136/898 897/1145/907
f 897/1145/907 888/1136/898 887/1135/897 894/1142/904
f 898/1146/908 897/1145/907 894/1142/904 893/1141/903
f 895/1143/905 898/1146/908 899/1147/909 900/1148/910
f 898/1146/908 893/1141/903 901/1149/911 899/1147/909
f 899/1147/909 901/1149/911 902/1150/912 903/1151/913
f 900/1148/910 899/1147/909 903/1151/913 904/1152/914
f 79/83/83 135/139/139 905/1153/915 890/1138/900
f 135/139/139 131/134/134 906/1154/916 905/1153/915
f 905/1153/915 906/1154/916 902/1150/912 901/1149/911
f 890/1138/900 905/1153/915 901/1149/911 893/1141/903
f 130/133/133 907/1155/917 902/1150/912 906/1154/916 131/134/134
f 908/1156/918 904/1152/914 903/1151/913 902/1150/912 907/1155/917
f 774/983/783 777/986/786 909/1157/919 910/1158/920
f 777/986/786 782/991/791 911/1159/921 909/1157/919
f 909/1157/919 911/1159/921 912/1160/922 913/1161/923
f 910/1158/920 909/1157/919 913/1161/923 914/1162/924
f 792/1002/802 884/1132/894 915/1163/925 793/1003/803
f 884/1132/894 889/1137/899 916/1164/926 915/1163/925
f 915/1163/925 916/1164/926 912/1160/922 911/1159/921
f 793/1003/803 915/1163/925 911/1159/921 782/991/791
f 895/1143/905 917/1165/927 918/1166/928 896/1144/906
f 917/1165/927 919/1167/929 920/1168/930 918/1166/928
f 918/1166/928 920/1168/930 912/1160/922 916/1164/926
f 896/1144/906 918/1166/928 916/1164/926 889/1137/899
f 921/1169/931 922/1170/932 923/1171/933 924/1172/934
f 922/1170/932 914/1162/924 913/1161/923 923/1171/933
f 923/1171/933 913/1161/923 912/1160/922 920/1168/930
f 924/1172/934 923/1171/933 920/1168/930 919/1167/929
f 774/1097/783 910/1173/920 925/1174/935 926/1175/936
f 910/1173/920 914/1176/924 927/1177/937 925/1174/935
f 925/1174/935 927/1177/937 928/1178/938 929/1179/939
f 926/1175/936 925/1174/935 929/1179/939 930/1180/940
f 921/1181/931 931/1182/941 932/1183/942 922/1184/932
f 931/1182/941 933/1185/943 934/1186/944 932/1183/942
f 932/1183/942 934/1186/944 928/1178/938 927/1177/937
f 922/1184/932 932/1183/942 927/1177/937 914/1176/924
f 935/1187/945 936/1188/946 937/1189/947 938/1190/948
f 936/1188/946 930/1180/940 929/1179/939 937/1189/947
f 937/1189/947 929/1179/939 928/1178/938 934/1186/944
f 938/1190/948 937/1189/947 934/1186/944 933/1185/943
f 921/1181/931 939/1191/949 940/1192/950 931/1182/941
f 939/1191/949 941/1193/951 942/1194/952 940/1192/950
f 940/1192/950 942/1194/952 943/1195/953 944/1196/954
f 931/1182/941 940/1192/950 944/1196/954 933/1185/943
f 945/1197/955 946/1198/956 947/1199/957 948/1200/958
f 946/1198/956 949/1201/959 950/1202/960 947/1199/957
f 947/1199/957 950/1202/960 943/1195/953 942/1194/952
f 948/1200/958 947/1199/957 942/1194/952 941/1193/951
f 935/1187/945 938/1190/948 951/1203/961 952/1204/962
f 938/1190/948 933/1185/943 944/1196/954 951/1203/961
f 951/1203/961 944/1196/954 943/1195/953 950/1202/960
f 952/1204/962 951/1203/961 950/1202/960 949/1201/959
f 866/1103/875 869/1106/878 953/1205/963 954/1206/964
f 869/1106/878 863/1101/873 955/1207/965 953/1205/963
f 953/1205/963 955/1207/965 956/1208/966 957/1209/967
f 954/1206/964 953/1205/963 957/1209/967 958/1210/968
f 774/1097/783 926/1175/936 959/1211/969 861/1098/871
f 926/1175/936 930/1180/940 960/1212/970 959/1211/969
f 959/1211/969 960/1212/970 956/1208/966 955/1207/965
f 861/1098/871 959/1211/969 955/1207/965 863/1101/873
f 935/1187/945 961/1213/971 962/1214/972 936/1188/946
f 961/1213/971 958/1210/968 957/1209/967 962/1214/972
f 962/1214/972 957/1209/967 956/1208/966 960/1212/970
f 936/1188/946 962/1214/972 960/1212/970 930/1180/940
f 963/1215/973 964/1216/974 965/1217/975 966/1218/976
f 964/1216/974 967/1219/977 968/1220/978 965/1217/975
f 965/1217/975 968/1220/978 969/1221/979 970/1222/980
f 966/1218/976 965/1217/975 970/1222/980 971/1223/981
f 171/177/177 174/180/180 972/1224/982 973/1225/983
f 174/180/180 168/175/175 974/1226/984 972/1224/982
f 972/1224/982 974/1226/984 969/1221/979 968/1220/978
f 973/1225/983 972/1224/982 968/1220/978 967/1219/977
f 164/171/171 975/1227/985 976/1228/986 165/172/172
f 975/1227/985 977/1229/987 978/1230/988 976/1228/986
f 976/1228/986 978/1230/988 969/1221/979 974/1226/984
f 165/172/172 976/1228/986 974/1226/984 168/175/175
f 979/1231/989 994/1232/990 971/1223/981 970/1222/980 969/1221/979 978/1230/988 977/1229/987 2637/1233/991
f 980/1234/992 981/1235/993 982/1236/994 983/1237/995
f 981/1235/993 984/1238/996 985/1239/997 982/1236/994
f 982/1236/994 985/1239/997 986/1240/998 987/1241/999
f 983/1237/995 982/1236/994 987/1241/999 988/1242/1000
f 963/1215/973 966/1218/976 989/1243/1001 990/1244/1002
f 966/1218/976 971/1223/981 991/1245/1003 989/1243/1001
f 989/1243/1001 991/1245/1003 986/1240/998 985/1239/997
f 990/1244/1002 989/1243/1001 985/1239/997 984/1238/996
f 979/1231/989 992/1246/1004 993/1247/1005 994/1232/990
f 992/1246/1004 988/1242/1000 987/1241/999 993/1247/1005
f 993/1247/1005 987/1241/999 986/1240/998 991/1245/1003
f 994/1232/990 993/1247/1005 991/1245/1003 971/1223/981
f 143/146/146 995/1248/1006 996/1249/1007 144/147/147
f 995/1248/1006 997/1250/1008 998/1251/1009 996/1249/1007
f 996/1249/1007 998/1251/1009 999/1252/1010 1000/1253/1011
f 144/147/147 996/1249/1007 1000/1253/1011 147/150/150
f 171/1254/177 1001/1255/1012 1002/1256/1013 1003/1257/1014
f 1001/1255/1012 1004/1258/1015 1005/1259/1016 1002/1256/1013
f 1002/1256/1013 1005/1259/1016 999/1252/1010 998/1251/1009
f 1003/1257/1014 1002/1256/1013 998/1251/1009 997/1250/1008
f 908/1156/918 907/1155/917 999/1252/1010 1005/1259/1016 1004/1258/1015
f 130/133/133 147/150/150 1000/1253/1011 999/1252/1010 907/1155/917
f 171/1254/177 973/1260/983 1006/1261/1017 1001/1255/1012
f 973/1260/983 967/1262/977 1007/1263/1018 1006/1261/1017
f 1006/1261/1017 1007/1263/1018 1008/1264/1019 1009/1265/1020
f 1001/1255/1012 1006/1261/1017 1009/1265/1020 1004/1258/1015
f 963/1266/973 1010/1267/1021 1011/1268/1022 964/1269/974
f 1010/1267/1021 1012/1270/1023 1013/1271/1024 1011/1268/1022
f 1011/1268/1022 1013/1271/1024 1008/1264/1019 1007/1263/1018
f 964/1269/974 1011/1268/1022 1007/1263/1018 967/1262/977
f 1014/1272/1025 1015/1273/1026 1008/1264/1019 1013/1271/1024 1012/1270/1023
f 908/1156/918 1004/1258/1015 1009/1265/1020 1008/1264/1019 1015/1273/1026
f 1014/1274/1025 1016/1275/1027 1017/1276/1028 1027/1277/1029 1018/1278/1030
f 1016/1275/1027 945/1197/955 948/1200/958 941/1193/951 1023/1279/1031 1017/1276/1028
f 921/1181/931 1019/1280/1032 1020/1281/1033 939/1191/949
f 1019/1280/1032 1021/1282/1034 1022/1283/1035 1020/1281/1033
f 1020/1281/1033 1022/1283/1035 1017/1276/1028 1023/1279/1031
f 939/1191/949 1020/1281/1033 1023/1279/1031 941/1193/951
f 518/626/527 1024/1284/1036 1025/1285/1037 1026/1286/1038
f 1024/1284/1036 1018/1278/1030 1027/1277/1029 1025/1285/1037
f 1025/1285/1037 1027/1277/1029 1017/1276/1028 1022/1283/1035
f 1026/1286/1038 1025/1285/1037 1022/1283/1035 1021/1282/1034
f 1029/1287/1039 1030/1288/1040 1034/1289/1041 1031/1290/1042 1052/1291/1043 1028/1292/1044
f 945/1293/955 1016/1294/1027 1030/1288/1040 1029/1287/1039
f 1014/1272/1025 1012/1270/1023 1035/1295/1045 1030/1288/1040 1016/1294/1027
f 963/1266/973 1032/1296/1046 1033/1297/1047 1010/1267/1021
f 1032/1296/1046 1031/1290/1042 1034/1289/1041 1033/1297/1047
f 1033/1297/1047 1034/1289/1041 1030/1288/1040 1035/1295/1045
f 1010/1267/1021 1033/1297/1047 1035/1295/1045 1012/1270/1023
f 1036/1298/1048 1037/1299/1049 1043/1300/1050 1038/1301/1051 1039/1302/1052
f 935/1187/945 952/1204/962 1040/1303/1053 1041/1304/1054
f 952/1204/962 949/1201/959 1042/1305/1055 1040/1303/1053
f 1040/1303/1053 1042/1305/1055 1038/1301/1051 1043/1300/1050
f 1041/1304/1054 1040/1303/1053 1043/1300/1050 1037/1299/1049
f 1029/1306/1039 1038/1301/1051 1042/1305/1055 949/1201/959 946/1198/956 945/1197/955
f 1028/1307/1044 1039/1302/1052 1038/1301/1051 1029/1306/1039
f 1045/1308/1056 1039/1302/1052 1028/1307/1044 1054/1309/1057 1044/1310/1058
f 1046/1311/1059 1045/1308/1056 1044/1310/1058 1047/1312/1060 980/1313/992
f 1036/1298/1048 1039/1302/1052 1045/1308/1056 1046/1311/1059
f 980/1314/992 1047/1315/1060 1048/1316/1061 981/1317/993
f 1047/1315/1060 1044/1318/1058 1049/1319/1062 1048/1316/1061
f 1048/1316/1061 1049/1319/1062 1050/1320/1063 1051/1321/1064
f 981/1317/993 1048/1316/1061 1051/1321/1064 984/1322/996
f 1028/1292/1044 1052/1291/1043 1053/1323/1065 1054/1324/1057
f 1052/1291/1043 1031/1290/1042 1055/1325/1066 1053/1323/1065
f 1053/1323/1065 1055/1325/1066 1050/1320/1063 1049/1319/1062
f 1054/1324/1057 1053/1323/1065 1049/1319/1062 1044/1318/1058
f 963/1266/973 990/1326/1002 1056/1327/1067 1032/1296/1046
f 990/1326/1002 984/1322/996 1051/1321/1064 1056/1327/1067
f 1056/1327/1067 1051/1321/1064 1050/1320/1063 1055/1325/1066
f 1032/1296/1046 1056/1327/1067 1055/1325/1066 1031/1290/1042
f 508/616/517 1057/1328/1068 1062/1329/1069 1058/1330/1070 1066/1331/1071 512/620/521 509/617/518
f 895/1332/905 900/1333/910 1059/1334/1072 1060/1335/1073
f 900/1333/910 904/1336/914 1061/1337/1074 1059/1334/1072
f 1059/1334/1072 1061/1337/1074 1058/1330/1070 1062/1329/1069
f 1060/1335/1073 1059/1334/1072 1062/1329/1069 1057/1328/1068
f 908/1338/918 1063/1339/1075 1067/1340/1076 1058/1330/1070 1061/1337/1074 904/1336/914
f 514/622/523 517/625/526 1064/1341/1077 1065/1342/1078
f 517/625/526 512/620/521 1066/1331/1071 1064/1341/1077
f 1064/1341/1077 1066/1331/1071 1058/1330/1070 1067/1340/1076
f 1065/1342/1078 1064/1341/1077 1067/1340/1076 1063/1339/1075
f 895/1343/905 1060/1344/1073 1068/1345/1079 917/1346/927
f 1060/1344/1073 1057/1347/1068 1069/1348/1080 1068/1345/1079
f 1068/1345/1079 1069/1348/1080 1070/1349/1081 1071/1350/1082
f 917/1346/927 1068/1345/1079 1071/1350/1082 919/1351/929
f 508/660/517 539/659/549 1070/1349/1081 1069/1348/1080 1057/1347/1068
f 539/659/549 527/658/536 1090/1352/1083 1072/1353/1084 1075/1354/1085 1070/1349/1081
f 921/1355/931 924/1356/934 1073/1357/1086 1074/1358/1087
f 924/1356/934 919/1351/929 1071/1350/1082 1073/1357/1086
f 1073/1357/1086 1071/1350/1082 1070/1349/1081 1075/1354/1085
f 1074/1358/1087 1073/1357/1086 1075/1354/1085 1072/1353/1084
f 908/1359/918 1015/1360/1026 1076/1361/1088 1081/1362/1089 1063/1363/1075
f 1014/1364/1025 1018/1365/1030 1079/1366/1090 1076/1361/1088 1015/1360/1026
f 518/682/527 553/685/563 1077/1367/1091 1024/1368/1036
f 553/685/563 557/690/567 1078/1369/1092 1077/1367/1091
f 1077/1367/1091 1078/1369/1092 1076/1361/1088 1079/1366/1090
f 1024/1368/1036 1077/1367/1091 1079/1366/1090 1018/1365/1030
f 514/696/523 1065/1370/1078 1080/1371/1093 562/697/572
f 1065/1370/1078 1063/1363/1075 1081/1362/1089 1080/1371/1093
f 1080/1371/1093 1081/1362/1089 1076/1361/1088 1078/1369/1092
f 562/697/572 1080/1371/1093 1078/1369/1092 557/690/567
f 518/626/527 1026/1286/1038 1082/1372/1094 519/627/528
f 1026/1286/1038 1021/1282/1034 1083/1373/1095 1082/1372/1094
f 1082/1372/1094 1083/1373/1095 1084/1374/1096 1085/1375/1097
f 519/627/528 1082/1372/1094 1085/1375/1097 522/630/531
f 921/1181/931 1074/1376/1087 1086/1377/1098 1019/1280/1032
f 1074/1376/1087 1072/1378/1084 1087/1379/1099 1086/1377/1098
f 1086/1377/1098 1087/1379/1099 1084/1374/1096 1083/1373/1095
f 1019/1280/1032 1086/1377/1098 1083/1373/1095 1021/1282/1034
f 527/635/536 1088/638/539 1089/1380/1100 1090/1381/1083
f 1088/638/539 522/630/531 1085/1375/1097 1089/1380/1100
f 1089/1380/1100 1085/1375/1097 1084/1374/1096 1087/1379/1099
f 1090/1381/1083 1089/1380/1100 1087/1379/1099 1072/1378/1084
f 1093/1382/1101 1094/1383/1102 1091/1384/1103 2431/1385/1104 1092/1386/1105
f 1095/1387/1106 2593/1388/1107 1096/1389/1108 1102/1390/1109 1093/1382/1101 1092/1386/1105 2441/1391/1110
f 92/1392/95 1097/1393/1111 1098/1394/1112 1099/1395/1113
f 1097/1393/1111 1100/1396/1114 1101/1397/1115 1098/1394/1112
f 1098/1394/1112 1101/1397/1115 1093/1382/1101 1102/1390/1109
f 1099/1395/1113 1098/1394/1112 1102/1390/1109 1096/1389/1108
f 1103/1398/1116 1094/1383/1102 1093/1382/1101 1101/1397/1115 1100/1396/1114
f 1104/1399/1117 1105/1400/1118 1111/1401/1119 1106/1402/1120 1107/1403/1121
f 10/10/10 36/37/37 1108/1404/1122 1109/1405/1123
f 36/37/37 33/34/34 1110/1406/1124 1108/1404/1122
f 1108/1404/1122 1110/1406/1124 1106/1402/1120 1111/1401/1119
f 1109/1405/1123 1108/1404/1122 1111/1401/1119 1105/1400/1118
f 29/30/30 1112/1407/1125 1113/1408/1126 30/31/31
f 1112/1407/1125 1114/1409/1127 1115/1410/1128 1113/1408/1126
f 1113/1408/1126 1115/1410/1128 1106/1402/1120 1110/1406/1124
f 30/31/31 1113/1408/1126 1110/1406/1124 33/34/34
f 1116/1411/1129 1107/1403/1121 1106/1402/1120 1115/1410/1128 1114/1409/1127
f 29/1015/30 1117/1412/1130 1118/1413/1131 1112/1414/1125
f 1117/1412/1130 1119/1415/1132 1120/1416/1133 1118/1413/1131
f 1118/1413/1131 1120/1416/1133 1121/1417/1134 1122/1418/1135
f 1112/1414/1125 1118/1413/1131 1122/1418/1135 1114/1419/1127
f 117/1420/120 1123/1421/1136 1124/1422/1137 1125/1423/1138
f 1123/1421/1136 1126/1424/1139 1127/1425/1140 1124/1422/1137
f 1124/1422/1137 1127/1425/1140 1121/1417/1134 1120/1416/1133
f 1125/1423/1138 1124/1422/1137 1120/1416/1133 1119/1415/1132
f 1128/1426/1141 1129/1427/1142 1121/1417/1134 1127/1425/1140 1126/1424/1139
f 1116/1428/1129 1114/1419/1127 1122/1418/1135 1121/1417/1134 1129/1427/1142
f 117/120/120 120/123/123 1130/1429/1143 1123/1430/1136
f 120/123/123 115/118/118 1131/1431/1144 1130/1429/1143
f 1130/1429/1143 1131/1431/1144 1132/1432/1145 1133/1433/1146
f 1123/1430/1136 1130/1429/1143 1133/1433/1146 1126/1434/1139
f 1134/1435/1147 1132/1432/1145 1131/1431/1144 115/118/118 112/115/115 111/114/114
f 1135/1436/1148 1136/1437/1149 1132/1432/1145 1134/1435/1147
f 1128/1438/1141 1126/1434/1139 1133/1433/1146 1132/1432/1145 1136/1437/1149
f 1135/1439/1148 1134/1440/1147 1137/1441/1150 1138/1442/1151
f 111/1071/114 841/1069/850 1141/1443/1152 1137/1441/1150 1134/1440/1147
f 10/1065/10 1109/1444/1123 1139/1445/1153 839/1066/848
f 1109/1444/1123 1105/1446/1118 1140/1447/1154 1139/1445/1153
f 1139/1445/1153 1140/1447/1154 1137/1441/1150 1141/1443/1152
f 839/1066/848 1139/1445/1153 1141/1443/1152 841/1069/850
f 1104/1448/1117 1138/1442/1151 1137/1441/1150 1140/1447/1154 1105/1446/1118
f 46/49/49 49/52/52 1142/1449/1155 1143/1450/1156
f 54/57/57 1144/1451/1157 1142/1449/1155 49/52/52
f 1104/1399/1117 1107/1403/1121 1142/1449/1155 1144/1451/1157
f 1116/1411/1129 1143/1450/1156 1142/1449/1155 1107/1403/1121
f 1116/1428/1129 1129/1427/1142 1145/1452/1158 1143/1453/1156
f 1128/1426/1141 1146/1454/1159 1145/1452/1158 1129/1427/1142
f 50/1455/53 47/1456/50 1145/1452/1158 1146/1454/1159
f 46/1457/49 1143/1453/1156 1145/1452/1158 47/1456/50
f 1135/1436/1148 1147/1458/1160 1148/1459/1161 1136/1437/1149
f 52/1460/55 51/1461/54 1148/1459/1161 1147/1458/1160
f 50/1462/53 1146/1463/1159 1148/1459/1161 51/1461/54
f 1128/1438/1141 1136/1437/1149 1148/1459/1161 1146/1463/1159
f 52/1464/55 1147/1465/1160 1149/1466/1162 53/1467/56
f 1135/1439/1148 1138/1442/1151 1149/1466/1162 1147/1465/1160
f 1104/1448/1117 1144/1468/1157 1149/1466/1162 1138/1442/1151
f 54/1469/57 53/1467/56 1149/1466/1162 1144/1468/1157
f 785/1470/796 1150/1471/1163 1151/1472/1164 852/1473/861
f 1150/1471/1163 1152/1474/1165 1153/1475/1166 1151/1472/1164
f 1151/1472/1164 1153/1475/1166 1154/1476/1167 1155/1477/1168
f 852/1473/861 1151/1472/1164 1155/1477/1168 854/1478/863
f 769/1479/779 1156/1480/1169 1157/1481/1170 1158/1482/1171
f 1156/1480/1169 1159/1483/1172 1160/1484/1173 1157/1481/1170
f 1157/1481/1170 1160/1484/1173 1154/1476/1167 1153/1475/1166
f 1158/1482/1171 1157/1481/1170 1153/1475/1166 1152/1474/1165
f 1103/1398/1116 1100/1396/1114 1162/1485/1174 1154/1476/1167 1160/1484/1173 1159/1483/1172
f 92/1392/95 858/1486/867 1161/1487/1175 1097/1393/1111
f 858/1486/867 854/1478/863 1155/1477/1168 1161/1487/1175
f 1161/1487/1175 1155/1477/1168 1154/1476/1167 1162/1485/1174
f 1097/1393/1111 1161/1487/1175 1162/1485/1174 1100/1396/1114
f 769/1488/779 1158/1489/1171 1163/1490/1176 770/1491/780
f 1158/1489/1171 1152/1492/1165 1164/1493/1177 1163/1490/1176
f 1163/1490/1176 1164/1493/1177 1165/1494/1178 1166/1495/1179
f 770/1491/780 1163/1490/1176 1166/1495/1179 763/1496/771
f 785/1497/796 1167/1498/1180 1168/1499/1181 1150/1500/1163
f 1167/1498/1180 1169/1501/1182 1170/1502/1183 1168/1499/1181
f 1168/1499/1181 1170/1502/1183 1165/1494/1178 1164/1493/1177
f 1150/1500/1163 1168/1499/1181 1164/1493/1177 1152/1492/1165
f 760/1503/773 1171/1504/772 1172/1505/1184 1173/1506/1185
f 1171/1504/772 763/1496/771 1166/1495/1179 1172/1505/1184
f 1172/1505/1184 1166/1495/1179 1165/1494/1178 1170/1502/1183
f 1173/1506/1185 1172/1505/1184 1170/1502/1183 1169/1501/1182
f 1036/1507/1048 1046/1508/1059 1174/1509/1186 1175/1510/1187
f 1174/1509/1186 1046/1508/1059 980/1511/992 983/1512/995 988/1513/1000
f 1174/1509/1186 988/1513/1000 992/1514/1004 979/1515/989 2639/1516/1188 1176/1517/1189
f 1175/1510/1187 1174/1509/1186 1176/1517/1189 2631/1518/1190 1177/1519/1191
f 79/83/83 892/1140/902 1178/1520/1192 80/84/84
f 892/1140/902 885/1133/895 1179/1521/1193 1178/1520/1192
f 1178/1520/1192 1179/1521/1193 1180/1522/1194 1181/1523/1195
f 80/84/84 1178/1520/1192 1181/1523/1195 73/77/77
f 792/1002/802 847/1080/856 1182/1524/1196 882/1130/892
f 847/1080/856 851/1084/860 1183/1525/1197 1182/1524/1196
f 1182/1524/1196 1183/1525/1197 1180/1522/1194 1179/1521/1193
f 882/1130/892 1182/1524/1196 1179/1521/1193 885/1133/895
f 92/95/95 95/98/98 1184/1526/1198 856/1089/865
f 95/98/98 87/90/90 1185/1527/1199 1184/1526/1198
f 1184/1526/1198 1185/1527/1199 1180/1522/1194 1183/1525/1197
f 856/1089/865 1184/1526/1198 1183/1525/1197 851/1084/860
f 70/73/73 73/77/77 1181/1523/1195 1180/1522/1194 1185/1527/1199 87/90/90 84/87/87
f 153/1528/158 156/1529/161 1186/1530/1200 249/1531/256
f 156/1529/161 152/1532/156 1187/1533/1201 1186/1530/1200
f 1186/1530/1200 1187/1533/1201 1188/1534/1202 1189/1535/1203
f 249/1531/256 1186/1530/1200 1189/1535/1203 251/1536/258
f 142/256/145 1190/262/242 1191/1537/1204 1192/1538/155
f 1190/262/242 234/261/241 1193/1539/1205 1191/1537/1204
f 1191/1537/1204 1193/1539/1205 1188/1534/1202 1187/1533/1201
f 1192/1538/155 1191/1537/1204 1187/1533/1201 152/1532/156
f 242/275/249 256/1540/262 1194/1541/1206 243/276/250
f 256/1540/262 251/1536/258 1189/1535/1203 1194/1541/1206
f 1194/1541/1206 1189/1535/1203 1188/1534/1202 1193/1539/1205
f 243/276/250 1194/1541/1206 1193/1539/1205 234/261/241
f 40/39/39 1195/1542/1207 1199/1543/1208 1196/1544/1209 2719/1545/1210 37/40/40
f 45/48/48 71/74/74 1195/1542/1207 40/39/39
f 71/74/74 70/73/73 86/89/89 91/94/94 1200/1546/1211 1195/1542/1207
f 98/101/101 1197/1547/1212 1198/1548/1213 99/102/102
f 1197/1547/1212 1196/1544/1209 1199/1543/1208 1198/1548/1213
f 1198/1548/1213 1199/1543/1208 1195/1542/1207 1200/1546/1211
f 99/102/102 1198/1548/1213 1200/1546/1211 91/94/94
f 1201/1549/1214 1202/1550/1215 1203/1551/1216 1204/1552/1217
f 1202/1550/1215 1205/1553/1218 1206/1554/1219 1203/1551/1216
f 1203/1551/1216 1206/1554/1219 1207/1555/1220 1208/1556/1221
f 1204/1552/1217 1203/1551/1216 1208/1556/1221 1209/1557/1222
f 1210/1558/1223 1211/1559/1224 1212/1560/1225 1213/1561/1226
f 1211/1559/1224 1214/1562/1227 1215/1563/1228 1212/1560/1225
f 1212/1560/1225 1215/1563/1228 1207/1555/1220 1206/1554/1219
f 1213/1561/1226 1212/1560/1225 1206/1554/1219 1205/1553/1218
f 1216/1564/1229 1217/1565/1230 1218/1566/1231 1219/1567/1232
f 1217/1565/1230 1220/1568/1233 1221/1569/1234 1218/1566/1231
f 1218/1566/1231 1221/1569/1234 1207/1555/1220 1215/1563/1228
f 1219/1567/1232 1218/1566/1231 1215/1563/1228 1214/1562/1227
f 1222/1570/1235 1209/1557/1222 1208/1556/1221 1207/1555/1220 1221/1569/1234 1220/1568/1233 1988/1571/1236
f 1216/1564/1229 1219/1567/1232 1223/1572/1237 1224/1573/1238
f 1219/1567/1232 1214/1562/1227 1225/1574/1239 1223/1572/1237
f 1223/1572/1237 1225/1574/1239 1226/1575/1240 1227/1576/1241
f 1224/1573/1238 1223/1572/1237 1227/1576/1241 1228/1577/1242
f 1210/1558/1223 1229/1578/1243 1230/1579/1244 1211/1559/1224
f 1229/1578/1243 1231/1580/1245 1232/1581/1246 1230/1579/1244
f 1230/1579/1244 1232/1581/1246 1226/1575/1240 1225/1574/1239
f 1211/1559/1224 1230/1579/1244 1225/1574/1239 1214/1562/1227
f 1233/1582/1247 1234/1583/1248 1235/1584/1249 1236/1585/1250
f 1234/1583/1248 1228/1577/1242 1227/1576/1241 1235/1584/1249
f 1235/1584/1249 1227/1576/1241 1226/1575/1240 1232/1581/1246
f 1236/1585/1250 1235/1584/1249 1232/1581/1246 1231/1580/1245
f 43/1586/46 42/1587/43 1237/1588/1251 1238/1589/1252
f 1237/1588/1251 42/1587/43 41/1590/45 2694/1591/1253 1239/1592/1254
f 1241/1593/1255 1237/1588/1251 1239/1592/1254 2702/1594/1256 1240/1595/1257
f 1242/1596/1258 1238/1589/1252 1237/1588/1251 1241/1593/1255
f 1243/1597/1259 1244/1598/1260 1245/1599/1261 1246/1600/1262
f 1247/1601/1263 1248/1602/1264 1245/1599/1261 1244/1598/1260
f 1249/1603/1265 1250/1604/1266 1245/1599/1261 1248/1602/1264
f 1251/1605/1267 1246/1600/1262 1245/1599/1261 1250/1604/1266
f 1242/1596/1258 1252/1606/1268 1260/1607/1269 1253/1608/1270 1238/1589/1252
f 1254/1609/1271 1255/1610/1272 1256/1611/1273 1257/1612/1274
f 1255/1610/1272 1258/1613/1275 1259/1614/1276 1256/1611/1273
f 1256/1611/1273 1259/1614/1276 1253/1608/1270 1260/1607/1269
f 1257/1612/1274 1256/1611/1273 1260/1607/1269 1252/1606/1268
f 58/1615/63 61/1616/66 1261/1617/1277 1262/1618/1278
f 61/1616/66 57/1619/61 1263/1620/1279 1261/1617/1277
f 1261/1617/1277 1263/1620/1279 1253/1608/1270 1259/1614/1276
f 1262/1618/1278 1261/1617/1277 1259/1614/1276 1258/1613/1275
f 43/1586/46 1238/1589/1252 1253/1608/1270 1263/1620/1279 57/1619/61
f 1254/1609/1271 1257/1612/1274 1264/1621/1280 1265/1622/1281
f 1257/1612/1274 1252/1606/1268 1266/1623/1282 1264/1621/1280
f 1264/1621/1280 1266/1623/1282 1267/1624/1283 1268/1625/1284
f 1265/1622/1281 1264/1621/1280 1268/1625/1284 1269/1626/1285
f 1242/1596/1258 1270/1627/1286 1267/1624/1283 1266/1623/1282 1252/1606/1268
f 1271/1628/1287 1272/1629/1288 1277/1630/1289 1267/1624/1283 1270/1627/1286
f 1273/1631/1290 1274/1632/1291 1275/1633/1292 1276/1634/1293
f 1274/1632/1291 1269/1626/1285 1268/1625/1284 1275/1633/1292
f 1275/1633/1292 1268/1625/1284 1267/1624/1283 1277/1630/1289
f 1276/1634/1293 1275/1633/1292 1277/1630/1289 1272/1629/1288
f 1273/1631/1290 1276/1634/1293 1278/1635/1294 1279/1636/1295
f 1276/1634/1293 1272/1629/1288 1280/1637/1296 1278/1635/1294
f 1278/1635/1294 1280/1637/1296 1281/1638/1297 1282/1639/1298
f 1279/1636/1295 1278/1635/1294 1282/1639/1298 1283/1640/1299
f 1271/1628/1287 2606/1641/1300 1284/1642/1301 1291/1643/1302 1281/1638/1297 1280/1637/1296 1272/1629/1288
f 1285/1644/1303 1286/1645/1304 1287/1646/1305 1288/1647/1306
f 1286/1645/1304 1289/1648/1307 1290/1649/1308 1287/1646/1305
f 1287/1646/1305 1290/1649/1308 1281/1638/1297 1291/1643/1302
f 1288/1647/1306 1287/1646/1305 1291/1643/1302 1284/1642/1301
f 1292/1650/1309 1293/1651/1310 1294/1652/1311 1295/1653/1312
f 1293/1651/1310 1283/1640/1299 1282/1639/1298 1294/1652/1311
f 1294/1652/1311 1282/1639/1298 1281/1638/1297 1290/1649/1308
f 1295/1653/1312 1294/1652/1311 1290/1649/1308 1289/1648/1307
f 1296/1654/1313 1297/1655/1314 1298/1656/1315 1299/1657/1316
f 1297/1655/1314 1300/1658/1317 1301/1659/1318 1298/1656/1315
f 1298/1656/1315 1301/1659/1318 1302/1660/1319 1303/1661/1320
f 1299/1657/1316 1298/1656/1315 1303/1661/1320 1304/1662/1321
f 1305/1663/1322 1306/1664/1323 1307/1665/1324 1308/1666/1325
f 1306/1664/1323 1309/1667/1326 1310/1668/1327 1307/1665/1324
f 1307/1665/1324 1310/1668/1327 1302/1660/1319 1301/1659/1318
f 1308/1666/1325 1307/1665/1324 1301/1659/1318 1300/1658/1317
f 1311/1669/1328 1312/1670/1329 1313/1671/1330 1314/1672/1331
f 1312/1670/1329 1304/1662/1321 1303/1661/1320 1313/1671/1330
f 1313/1671/1330 1303/1661/1320 1302/1660/1319 1310/1668/1327
f 1314/1672/1331 1313/1671/1330 1310/1668/1327 1309/1667/1326
f 1315/1673/1332 1316/1674/1333 1317/1675/1334 1318/1676/1335
f 1319/1677/1336 1320/1678/1337 1317/1675/1334 1316/1674/1333
f 1321/1679/1338 1322/1680/1339 1317/1675/1334 1320/1678/1337
f 1323/1681/1340 1318/1676/1335 1317/1675/1334 1322/1680/1339
f 1254/1609/1271 1265/1622/1281 1324/1682/1341 1325/1683/1342
f 1265/1622/1281 1269/1626/1285 1326/1684/1343 1324/1682/1341
f 1324/1682/1341 1326/1684/1343 1327/1685/1344 1328/1686/1345
f 1325/1683/1342 1324/1682/1341 1328/1686/1345 1329/1687/1346
f 1273/1631/1290 1330/1688/1347 1331/1689/1348 1274/1632/1291
f 1330/1688/1347 1332/1690/1349 1333/1691/1350 1331/1689/1348
f 1331/1689/1348 1333/1691/1350 1327/1685/1344 1326/1684/1343
f 1274/1632/1291 1331/1689/1348 1326/1684/1343 1269/1626/1285
f 1334/1692/1351 1335/1693/1352 1327/1685/1344 1333/1691/1350 1332/1690/1349
f 1336/1694/1353 1329/1687/1346 1328/1686/1345 1327/1685/1344 1335/1693/1352
f 1335/1693/1352 1337/1695/1354 1351/1696/1355 1338/1697/1356 2374/1698/1357 1336/1694/1353
f 1334/1692/1351 1339/1699/1358 1346/1700/1359 1337/1695/1354 1335/1693/1352
f 1340/1701/1360 1341/1702/1361 1342/1703/1362 1343/1704/1363
f 1341/1702/1361 1344/1705/1364 1345/1706/1365 1342/1703/1362
f 1342/1703/1362 1345/1706/1365 1337/1695/1354 1346/1700/1359
f 1343/1704/1363 1342/1703/1362 1346/1700/1359 1339/1699/1358
f 1347/1707/1366 1348/1708/1367 1349/1709/1368 1350/1710/1369
f 1348/1708/1367 1338/1697/1356 1351/1696/1355 1349/1709/1368
f 1349/1709/1368 1351/1696/1355 1337/1695/1354 1345/1706/1365
f 1350/1710/1369 1349/1709/1368 1345/1706/1365 1344/1705/1364
f 1352/1711/1370 1353/1712/1371 1354/1713/1372 1355/1714/1373
f 1353/1712/1371 1356/1715/1374 1357/1716/1375 1354/1713/1372
f 1354/1713/1372 1357/1716/1375 1358/1717/1376 1359/1718/1377
f 1355/1714/1373 1354/1713/1372 1359/1718/1377 1360/1719/1378
f 1361/1720/1379 1362/1721/1380 1363/1722/1381 1364/1723/1382
f 1362/1721/1380 1365/1724/1383 1366/1725/1384 1363/1722/1381
f 1363/1722/1381 1366/1725/1384 1358/1717/1376 1357/1716/1375
f 1364/1723/1382 1363/1722/1381 1357/1716/1375 1356/1715/1374
f 1340/1726/1360 1367/1727/1385 1368/1728/1386 1369/1729/1387
f 1367/1727/1385 1360/1719/1378 1359/1718/1377 1368/1728/1386
f 1368/1728/1386 1359/1718/1377 1358/1717/1376 1366/1725/1384
f 1369/1729/1387 1368/1728/1386 1366/1725/1384 1365/1724/1383
f 186/193/192 1370/1730/1388 1377/1731/1389 1371/1732/1390 187/194/193
f 1347/1733/1366 1372/1734/1391 1373/1735/1392 1374/1736/1393
f 1372/1734/1391 1375/1737/1394 1376/1738/1395 1373/1735/1392
f 1373/1735/1392 1376/1738/1395 1371/1732/1390 1377/1731/1389
f 1374/1736/1393 1373/1735/1392 1377/1731/1389 1370/1730/1388
f 1379/1739/1396 1371/1732/1390 1376/1738/1395 1375/1737/1394 1380/1740/1397 1378/1741/1398
f 188/195/194 187/194/193 1371/1732/1390 1379/1739/1396
f 1378/1742/1398 1380/1743/1397 1381/1744/1399 1382/1745/1400
f 1380/1743/1397 1375/1746/1394 1383/1747/1401 1381/1744/1399
f 1381/1744/1399 1383/1747/1401 1384/1748/1402 1385/1749/1403
f 1382/1745/1400 1381/1744/1399 1385/1749/1403 1386/1750/1404
f 1347/1751/1366 1350/1752/1369 1387/1753/1405 1372/1754/1391
f 1350/1752/1369 1344/1755/1364 1388/1756/1406 1387/1753/1405
f 1387/1753/1405 1388/1756/1406 1384/1748/1402 1383/1747/1401
f 1372/1754/1391 1387/1753/1405 1383/1747/1401 1375/1746/1394
f 1340/1757/1360 1389/1758/1407 1390/1759/1408 1341/1760/1361
f 1389/1758/1407 1386/1750/1404 1385/1749/1403 1390/1759/1408
f 1390/1759/1408 1385/1749/1403 1384/1748/1402 1388/1756/1406
f 1341/1760/1361 1390/1759/1408 1388/1756/1406 1344/1755/1364
f 1340/1761/1360 1369/1762/1387 1391/1763/1409 1392/1764/1410
f 1369/1762/1387 1365/1765/1383 1393/1766/1411 1391/1763/1409
f 1391/1763/1409 1393/1766/1411 1394/1767/1412 1395/1768/1413
f 1392/1764/1410 1391/1763/1409 1395/1768/1413 1396/1769/1414
f 1397/1770/1415 1394/1767/1412 1393/1766/1411 1365/1765/1383 1362/1771/1380 1361/1772/1379
f 1398/1773/1416 1399/1774/1417 1394/1767/1412 1397/1770/1415
f 1400/1775/1418 1396/1769/1414 1395/1768/1413 1394/1767/1412 1399/1774/1417
f 220/239/225 218/237/223 1407/1776/1419 1401/1777/1420 1402/1778/1421
f 58/233/63 1403/1779/1422 1404/1780/1423 215/234/220
f 1403/1779/1422 1405/1781/1424 1406/1782/1425 1404/1780/1423
f 1404/1780/1423 1406/1782/1425 1401/1777/1420 1407/1776/1419
f 215/234/220 1404/1780/1423 1407/1776/1419 218/237/223
f 1408/1783/1426 1409/1784/1427 1410/1785/1428 1411/1786/1429
f 1409/1784/1427 1412/1787/1430 1413/1788/1431 1410/1785/1428
f 1410/1785/1428 1413/1788/1431 1401/1777/1420 1406/1782/1425
f 1411/1786/1429 1410/1785/1428 1406/1782/1425 1405/1781/1424
f 1414/1789/1432 1402/1778/1421 1401/1777/1420 1413/1788/1431 1412/1787/1430
f 58/233/63 1262/1790/1278 1415/1791/1433 1403/1779/1422
f 1262/1790/1278 1258/1792/1275 1416/1793/1434 1415/1791/1433
f 1415/1791/1433 1416/1793/1434 1417/1794/1435 1418/1795/1436
f 1403/1779/1422 1415/1791/1433 1418/1795/1436 1405/1781/1424
f 1254/1796/1271 1419/1797/1437 1420/1798/1438 1255/1799/1272
f 1419/1797/1437 1421/1800/1439 1422/1801/1440 1420/1798/1438
f 1420/1798/1438 1422/1801/1440 1417/1794/1435 1416/1793/1434
f 1255/1799/1272 1420/1798/1438 1416/1793/1434 1258/1792/1275
f 1408/1783/1426 1411/1786/1429 1423/1802/1441 1424/1803/1442
f 1411/1786/1429 1405/1781/1424 1418/1795/1436 1423/1802/1441
f 1423/1802/1441 1418/1795/1436 1417/1794/1435 1422/1801/1440
f 1424/1803/1442 1423/1802/1441 1422/1801/1440 1421/1800/1439
f 1408/1804/1426 1424/1805/1442 1425/1806/1443 1426/1807/1444
f 1424/1805/1442 1421/1808/1439 1427/1809/1445 1425/1806/1443
f 1425/1806/1443 1427/1809/1445 1428/1810/1446 1429/1811/1447
f 1426/1807/1444 1425/1806/1443 1429/1811/1447 1430/1812/1448
f 1254/1813/1271 1325/1814/1342 1431/1815/1449 1419/1816/1437
f 1325/1814/1342 1329/1817/1346 1432/1818/1450 1431/1815/1449
f 1431/1815/1449 1432/1818/1450 1428/1810/1446 1427/1809/1445
f 1419/1816/1437 1431/1815/1449 1427/1809/1445 1421/1808/1439
f 1336/1819/1353 2376/1820/1451 1433/1821/1452 1438/1822/1453 1428/1810/1446 1432/1818/1450 1329/1817/1346
f 1434/1823/1454 1435/1824/1455 1436/1825/1456 1437/1826/1457
f 1435/1824/1455 1430/1812/1448 1429/1811/1447 1436/1825/1456
f 1436/1825/1456 1429/1811/1447 1428/1810/1446 1438/1822/1453
f 1437/1826/1457 1436/1825/1456 1438/1822/1453 1433/1821/1452
f 1434/1827/1454 1439/1828/1458 1440/1829/1459 1441/1830/1460
f 1439/1828/1458 1442/1831/1461 1443/1832/1462 1440/1829/1459
f 1440/1829/1459 1443/1832/1462 1444/1833/1463 1445/1834/1464
f 1441/1830/1460 1440/1829/1459 1445/1834/1464 1446/1835/1465
f 1347/1733/1366 1374/1736/1393 1447/1836/1466 1448/1837/1467
f 1374/1736/1393 1370/1730/1388 1449/1838/1468 1447/1836/1466
f 1447/1836/1466 1449/1838/1468 1444/1833/1463 1443/1832/1462
f 1448/1837/1467 1447/1836/1466 1443/1832/1462 1442/1831/1461
f 186/193/192 1450/1839/1469 1444/1833/1463 1449/1838/1468 1370/1730/1388
f 1450/1839/1469 1451/1840/1470 1519/1841/1471 1446/1835/1465 1445/1834/1464 1444/1833/1463
f 186/193/192 262/299/269 1452/1842/1472 1450/1839/1469
f 220/298/225 1402/1843/1421 1452/1842/1472 262/299/269
f 1414/1844/1432 1453/1845/1473 1452/1842/1472 1402/1843/1421
f 1451/1840/1470 1450/1839/1469 1452/1842/1472 1453/1845/1473
f 1454/1846/1474 1455/1847/1475 1456/1848/1476 1457/1849/1477
f 1455/1847/1475 1458/1850/1478 1459/1851/1479 1456/1848/1476
f 1456/1848/1476 1459/1851/1479 1460/1852/1480 1461/1853/1481
f 1457/1849/1477 1456/1848/1476 1461/1853/1481 1462/1854/1482
f 1463/1855/1483 1464/1856/1484 1465/1857/1485 1466/1858/1486
f 1464/1856/1484 1467/1859/1487 1468/1860/1488 1465/1857/1485
f 1465/1857/1485 1468/1860/1488 1460/1852/1480 1459/1851/1479
f 1466/1858/1486 1465/1857/1485 1459/1851/1479 1458/1850/1478
f 1408/1861/1426 1469/1862/1489 1470/1863/1490 1471/1864/1491
f 1469/1862/1489 1462/1854/1482 1461/1853/1481 1470/1863/1490
f 1470/1863/1490 1461/1853/1481 1460/1852/1480 1468/1860/1488
f 1471/1864/1491 1470/1863/1490 1468/1860/1488 1467/1859/1487
f 1414/1789/1432 1412/1787/1430 1476/1865/1492 1472/1866/1493 1473/1867/1494
f 1408/1783/1426 1471/1868/1491 1474/1869/1495 1409/1784/1427
f 1471/1868/1491 1467/1870/1487 1475/1871/1496 1474/1869/1495
f 1474/1869/1495 1475/1871/1496 1472/1866/1493 1476/1865/1492
f 1409/1784/1427 1474/1869/1495 1476/1865/1492 1412/1787/1430
f 1477/1872/1497 1472/1866/1493 1475/1871/1496 1467/1870/1487 1464/1873/1484 1463/1874/1483
f 1315/1673/1332 1473/1867/1494 1472/1866/1493 1477/1872/1497
f 1478/1875/1498 1479/1876/1499 1480/1877/1500 1481/1878/1501
f 1479/1876/1499 1482/1879/1502 1483/1880/1503 1480/1877/1500
f 1480/1877/1500 1483/1880/1503 1484/1881/1504 1485/1882/1505
f 1481/1878/1501 1480/1877/1500 1485/1882/1505 1486/1883/1506
f 1434/1884/1454 1487/1885/1507 1488/1886/1508 1489/1887/1509
f 1487/1885/1507 1490/1888/1510 1491/1889/1511 1488/1886/1508
f 1488/1886/1508 1491/1889/1511 1484/1881/1504 1483/1880/1503
f 1489/1887/1509 1488/1886/1508 1483/1880/1503 1482/1879/1502
f 1492/1890/1512 1493/1891/1513 1494/1892/1514 1495/1893/1515
f 1493/1891/1513 1486/1883/1506 1485/1882/1505 1494/1892/1514
f 1494/1892/1514 1485/1882/1505 1484/1881/1504 1491/1889/1511
f 1495/1893/1515 1494/1892/1514 1491/1889/1511 1490/1888/1510
f 1408/1894/1426 1496/1895/1516 1497/1896/1517 1469/1897/1489
f 1496/1895/1516 1498/1898/1518 1499/1899/1519 1497/1896/1517
f 1497/1896/1517 1499/1899/1519 1500/1900/1520 1501/1901/1521
f 1469/1897/1489 1497/1896/1517 1501/1901/1521 1462/1902/1482
f 1478/1875/1498 1502/1903/1522 1503/1904/1523 1504/1905/1524
f 1502/1903/1522 1505/1906/1525 1506/1907/1526 1503/1904/1523
f 1503/1904/1523 1506/1907/1526 1500/1900/1520 1499/1899/1519
f 1504/1905/1524 1503/1904/1523 1499/1899/1519 1498/1898/1518
f 1454/1908/1474 1457/1909/1477 1507/1910/1527 1508/1911/1528
f 1457/1909/1477 1462/1902/1482 1501/1901/1521 1507/1910/1527
f 1507/1910/1527 1501/1901/1521 1500/1900/1520 1506/1907/1526
f 1508/1911/1528 1507/1910/1527 1506/1907/1526 1505/1906/1525
f 1492/1912/1512 1495/1913/1515 1509/1914/1529 1510/1915/1530
f 1495/1913/1515 1490/1916/1510 1511/1917/1531 1509/1914/1529
f 1509/1914/1529 1511/1917/1531 1512/1918/1532 1513/1919/1533
f 1510/1915/1530 1509/1914/1529 1513/1919/1533 1514/1920/1534
f 1434/1921/1454 1441/1922/1460 1515/1923/1535 1487/1924/1507
f 1441/1922/1460 1446/1925/1465 1516/1926/1536 1515/1923/1535
f 1515/1923/1535 1516/1926/1536 1512/1918/1532 1511/1917/1531
f 1487/1924/1507 1515/1923/1535 1511/1917/1531 1490/1916/1510
f 1451/1927/1470 1517/1928/1537 1518/1929/1538 1519/1930/1471
f 1517/1928/1537 1514/1920/1534 1513/1919/1533 1518/1929/1538
f 1518/1929/1538 1513/1919/1533 1512/1918/1532 1516/1926/1536
f 1519/1930/1471 1518/1929/1538 1516/1926/1536 1446/1925/1465
f 1492/1931/1512 1510/1932/1530 1520/1933/1539 1521/1934/1540
f 1510/1932/1530 1514/1935/1534 1522/1936/1541 1520/1933/1539
f 1520/1933/1539 1522/1936/1541 1523/1937/1542 1524/1938/1543
f 1521/1934/1540 1520/1933/1539 1524/1938/1543 1525/1939/1544
f 1453/1845/1473 1523/1937/1542 1522/1936/1541 1514/1935/1534 1517/1940/1537 1451/1840/1470
f 1414/1844/1432 1473/1941/1494 1523/1937/1542 1453/1845/1473
f 1315/1942/1332 1525/1939/1544 1524/1938/1543 1523/1937/1542 1473/1941/1494
f 1316/1674/1333 1526/1943/1545 1533/1944/1546 1527/1945/1547 1808/1946/1548 1319/1677/1336
f 1315/1673/1332 1477/1872/1497 1526/1943/1545 1316/1674/1333
f 1477/1872/1497 1463/1874/1483 1777/1947/1549 1528/1948/1550 1534/1949/1551 1526/1943/1545
f 1529/1950/1552 1530/1951/1553 1531/1952/1554 1532/1953/1555
f 1530/1951/1553 1527/1945/1547 1533/1944/1546 1531/1952/1554
f 1531/1952/1554 1533/1944/1546 1526/1943/1545 1534/1949/1551
f 1532/1953/1555 1531/1952/1554 1534/1949/1551 1528/1948/1550
f 1323/1954/1340 1535/1955/1556 1536/1956/1557 1318/1957/1335
f 1537/1958/1558 1538/1959/1559 1542/1960/1560 1536/1956/1557 1535/1955/1556
f 1492/1961/1512 1521/1962/1540 1539/1963/1561 1540/1964/1562
f 1521/1962/1540 1525/1965/1544 1541/1966/1563 1539/1963/1561
f 1539/1963/1561 1541/1966/1563 1536/1956/1557 1542/1960/1560
f 1540/1964/1562 1539/1963/1561 1542/1960/1560 1538/1959/1559
f 1315/1967/1332 1318/1957/1335 1536/1956/1557 1541/1966/1563 1525/1965/1544
f 1543/1968/1564 1544/1969/1565 1545/1970/1566 1546/1971/1567
f 1544/1969/1565 1547/1972/1568 1548/1973/1569 1545/1970/1566
f 1545/1970/1566 1548/1973/1569 1549/1974/1570 1550/1975/1571
f 1546/1971/1567 1545/1970/1566 1550/1975/1571 1551/1976/1572
f 1478/1875/1498 1481/1878/1501 1552/1977/1573 1553/1978/1574
f 1481/1878/1501 1486/1883/1506 1554/1979/1575 1552/1977/1573
f 1552/1977/1573 1554/1979/1575 1549/1974/1570 1548/1973/1569
f 1553/1978/1574 1552/1977/1573 1548/1973/1569 1547/1972/1568
f 1492/1890/1512 1555/1980/1576 1556/1981/1577 1493/1891/1513
f 1555/1980/1576 1551/1976/1572 1550/1975/1571 1556/1981/1577
f 1556/1981/1577 1550/1975/1571 1549/1974/1570 1554/1979/1575
f 1493/1891/1513 1556/1981/1577 1554/1979/1575 1486/1883/1506
f 1454/1908/1474 1557/1982/1578 1558/1983/1579 1559/1984/1580
f 1557/1982/1578 1560/1985/1581 1561/1986/1582 1558/1983/1579
f 1558/1983/1579 1561/1986/1582 1562/1987/1583 1563/1988/1584
f 1559/1984/1580 1558/1983/1579 1563/1988/1584 1564/1989/1585
f 1543/1968/1564 1565/1990/1586 1566/1991/1587 1567/1992/1588
f 1565/1990/1586 1568/1993/1589 1569/1994/1590 1566/1991/1587
f 1566/1991/1587 1569/1994/1590 1562/1987/1583 1561/1986/1582
f 1567/1992/1588 1566/1991/1587 1561/1986/1582 1560/1985/1581
f 1570/1995/1591 1571/1996/1592 1576/1997/1593 1562/1987/1583 1569/1994/1590 1568/1993/1589 1641/1998/1594
f 1572/1999/1595 1573/2000/1596 1574/2001/1597 1575/2002/1598
f 1573/2000/1596 1564/1989/1585 1563/1988/1584 1574/2001/1597
f 1574/2001/1597 1563/1988/1584 1562/1987/1583 1576/1997/1593
f 1575/2002/1598 1574/2001/1597 1576/1997/1593 1571/1996/1592
f 1577/2003/1599 1578/2004/1600 1579/2005/1601 1580/2006/1602
f 1578/2004/1600 1581/2007/1603 1582/2008/1604 1579/2005/1601
f 1579/2005/1601 1582/2008/1604 1583/2009/1605 1584/2010/1606
f 1580/2006/1602 1579/2005/1601 1584/2010/1606 1585/2011/1607
f 1586/2012/1608 1587/2013/1609 1588/2014/1610 1589/2015/1611
f 1587/2013/1609 1590/2016/1612 1591/2017/1613 1588/2014/1610
f 1588/2014/1610 1591/2017/1613 1583/2009/1605 1582/2008/1604
f 1589/2015/1611 1588/2014/1610 1582/2008/1604 1581/2007/1603
f 1321/2018/1338 1592/2019/1614 1583/2009/1605 1591/2017/1613 1590/2016/1612
f 1593/2020/1615 1585/2011/1607 1584/2010/1606 1583/2009/1605 1592/2019/1614
f 1577/2003/1599 1594/2021/1616 1595/2022/1617 1578/2004/1600
f 1594/2021/1616 1596/2023/1618 1597/2024/1619 1595/2022/1617
f 1595/2022/1617 1597/2024/1619 1598/2025/1620 1599/2026/1621
f 1578/2004/1600 1595/2022/1617 1599/2026/1621 1581/2007/1603
f 1600/2027/1622 1601/2028/1623 1602/2029/1624 1603/2030/1625
f 1601/2028/1623 1604/2031/1626 1605/2032/1627 1602/2029/1624
f 1602/2029/1624 1605/2032/1627 1598/2025/1620 1597/2024/1619
f 1603/2030/1625 1602/2029/1624 1597/2024/1619 1596/2023/1618
f 1586/2012/1608 1589/2015/1611 1606/2033/1628 1607/2034/1629
f 1589/2015/1611 1581/2007/1603 1599/2026/1621 1606/2033/1628
f 1606/2033/1628 1599/2026/1621 1598/2025/1620 1605/2032/1627
f 1607/2034/1629 1606/2033/1628 1605/2032/1627 1604/2031/1626
f 1543/2035/1564 1546/2036/1567 1608/2037/1630 1609/2038/1631
f 1546/2036/1567 1551/2039/1572 1610/2040/1632 1608/2037/1630
f 1608/2037/1630 1610/2040/1632 1611/2041/1633 1612/2042/1634
f 1609/2038/1631 1608/2037/1630 1612/2042/1634 1613/2043/1635
f 1492/2044/1512 1540/2045/1562 1614/2046/1636 1555/2047/1576
f 1540/2045/1562 1538/2048/1559 1615/2049/1637 1614/2046/1636
f 1614/2046/1636 1615/2049/1637 1611/2041/1633 1610/2040/1632
f 1555/2047/1576 1614/2046/1636 1610/2040/1632 1551/2039/1572
f 1537/2050/1558 1616/2051/1638 1621/2052/1639 1611/2041/1633 1615/2049/1637 1538/2048/1559
f 1617/2053/1640 1618/2054/1641 1619/2055/1642 1620/2056/1643
f 1618/2054/1641 1613/2043/1635 1612/2042/1634 1619/2055/1642
f 1619/2055/1642 1612/2042/1634 1611/2041/1633 1621/2052/1639
f 1620/2056/1643 1619/2055/1642 1621/2052/1639 1616/2051/1638
f 1323/2057/1340 1622/2058/1644 1623/2059/1645 1535/2060/1556
f 1624/2061/1646 1625/2062/1647 1623/2059/1645 1622/2058/1644
f 1537/2063/1558 1535/2060/1556 1623/2059/1645 1625/2062/1647
f 1323/2064/1340 1322/2065/1339 1626/2066/1648 1622/2067/1644
f 1321/2018/1338 1590/2016/1612 1631/2068/1649 1626/2066/1648 1322/2065/1339
f 1586/2012/1608 1627/2069/1650 1628/2070/1651 1587/2013/1609
f 1627/2069/1650 1629/2071/1652 1630/2072/1653 1628/2070/1651
f 1628/2070/1651 1630/2072/1653 1626/2066/1648 1631/2068/1649
f 1587/2013/1609 1628/2070/1651 1631/2068/1649 1590/2016/1612
f 1624/2073/1646 1622/2067/1644 1626/2066/1648 1630/2072/1653 1629/2071/1652
f 1632/2074/1654 1633/2075/1655 1634/2076/1656 1635/2077/1657
f 1633/2075/1655 1636/2078/1658 1637/2079/1659 1634/2076/1656
f 1634/2076/1656 1637/2079/1659 1638/2080/1660 1639/2081/1661
f 1635/2077/1657 1634/2076/1656 1639/2081/1661 1640/2082/1662
f 1570/2083/1591 1641/2084/1594 1642/2085/1663 1643/2086/1664
f 1641/2084/1594 1568/2087/1589 1644/2088/1665 1642/2085/1663
f 1642/2085/1663 1644/2088/1665 1638/2080/1660 1637/2079/1659
f 1643/2086/1664 1642/2085/1663 1637/2079/1659 1636/2078/1658
f 1543/2089/1564 1645/2090/1666 1646/2091/1667 1565/2092/1586
f 1645/2090/1666 1640/2082/1662 1639/2081/1661 1646/2091/1667
f 1646/2091/1667 1639/2081/1661 1638/2080/1660 1644/2088/1665
f 1565/2092/1586 1646/2091/1667 1644/2088/1665 1568/2087/1589
f 1586/2093/1608 1607/2094/1629 1647/2095/1668 1648/2096/1669
f 1607/2094/1629 1604/2097/1626 1649/2098/1670 1647/2095/1668
f 1647/2095/1668 1649/2098/1670 1650/2099/1671 1651/2100/1672
f 1648/2096/1669 1647/2095/1668 1651/2100/1672 1652/2101/1673
f 1600/2102/1622 1653/2103/1674 1654/2104/1675 1601/2105/1623
f 1653/2103/1674 1655/2106/1676 1656/2107/1677 1654/2104/1675
f 1654/2104/1675 1656/2107/1677 1650/2099/1671 1649/2098/1670
f 1601/2105/1623 1654/2104/1675 1649/2098/1670 1604/2097/1626
f 1657/2108/1678 1658/2109/1679 1659/2110/1680 1660/2111/1681
f 1658/2109/1679 1652/2101/1673 1651/2100/1672 1659/2110/1680
f 1659/2110/1680 1651/2100/1672 1650/2099/1671 1656/2107/1677
f 1660/2111/1681 1659/2110/1680 1656/2107/1677 1655/2106/1676
f 1632/2074/1654 1661/2112/1682 1662/2113/1683 1633/2075/1655
f 1661/2112/1682 1663/2114/1684 1664/2115/1685 1662/2113/1683
f 1662/2113/1683 1664/2115/1685 1665/2116/1686 1666/2117/1687
f 1633/2075/1655 1662/2113/1683 1666/2117/1687 1636/2078/1658
f 1657/2118/1678 1660/2119/1681 1667/2120/1688 1668/2121/1689
f 1660/2119/1681 1655/2122/1676 1669/2123/1690 1667/2120/1688
f 1667/2120/1688 1669/2123/1690 1665/2116/1686 1664/2115/1685
f 1668/2121/1689 1667/2120/1688 1664/2115/1685 1663/2114/1684
f 1670/2124/1691 1665/2116/1686 1669/2123/1690 1655/2122/1676 1653/2125/1674 1600/2126/1622
f 1670/2124/1691 1570/2083/1591 1643/2086/1664 1636/2078/1658 1666/2117/1687 1665/2116/1686
f 1617/2053/1640 1671/2127/1692 1672/2128/1693 1618/2054/1641
f 1671/2127/1692 1673/2129/1694 1674/2130/1695 1672/2128/1693
f 1672/2128/1693 1674/2130/1695 1675/2131/1696 1676/2132/1697
f 1618/2054/1641 1672/2128/1693 1676/2132/1697 1613/2043/1635
f 1632/2133/1654 1635/2134/1657 1677/2135/1698 1678/2136/1699
f 1635/2134/1657 1640/2137/1662 1679/2138/1700 1677/2135/1698
f 1677/2135/1698 1679/2138/1700 1675/2131/1696 1674/2130/1695
f 1678/2136/1699 1677/2135/1698 1674/2130/1695 1673/2129/1694
f 1543/2035/1564 1609/2038/1631 1680/2139/1701 1645/2140/1666
f 1609/2038/1631 1613/2043/1635 1676/2132/1697 1680/2139/1701
f 1680/2139/1701 1676/2132/1697 1675/2131/1696 1679/2138/1700
f 1645/2140/1666 1680/2139/1701 1679/2138/1700 1640/2137/1662
f 1624/2061/1646 1681/2141/1702 1689/2142/1703 1682/2143/1704 1625/2062/1647
f 1683/2144/1705 1684/2145/1706 1685/2146/1707 1686/2147/1708
f 1684/2145/1706 1687/2148/1709 1688/2149/1710 1685/2146/1707
f 1685/2146/1707 1688/2149/1710 1682/2143/1704 1689/2142/1703
f 1686/2147/1708 1685/2146/1707 1689/2142/1703 1681/2141/1702
f 1617/2150/1640 1620/2151/1643 1690/2152/1711 1691/2153/1712
f 1620/2151/1643 1616/2154/1638 1692/2155/1713 1690/2152/1711
f 1690/2152/1711 1692/2155/1713 1682/2143/1704 1688/2149/1710
f 1691/2153/1712 1690/2152/1711 1688/2149/1710 1687/2148/1709
f 1537/2063/1558 1625/2062/1647 1682/2143/1704 1692/2155/1713 1616/2154/1638
f 1683/2144/1705 1686/2147/1708 1693/2156/1714 1694/2157/1715
f 1686/2147/1708 1681/2141/1702 1695/2158/1716 1693/2156/1714
f 1693/2156/1714 1695/2158/1716 1696/2159/1717 1697/2160/1718
f 1694/2157/1715 1693/2156/1714 1697/2160/1718 1698/2161/1719
f 1624/2061/1646 1629/2162/1652 1701/2163/1720 1696/2159/1717 1695/2158/1716 1681/2141/1702
f 1586/2093/1608 1648/2096/1669 1699/2164/1721 1627/2165/1650
f 1648/2096/1669 1652/2101/1673 1700/2166/1722 1699/2164/1721
f 1699/2164/1721 1700/2166/1722 1696/2159/1717 1701/2163/1720
f 1627/2165/1650 1699/2164/1721 1701/2163/1720 1629/2162/1652
f 1657/2108/1678 1702/2167/1723 1703/2168/1724 1658/2109/1679
f 1702/2167/1723 1698/2161/1719 1697/2160/1718 1703/2168/1724
f 1703/2168/1724 1697/2160/1718 1696/2159/1717 1700/2166/1722
f 1658/2109/1679 1703/2168/1724 1700/2166/1722 1652/2101/1673
f 1632/2169/1654 1704/2170/1725 1705/2171/1726 1706/2172/1727
f 1704/2170/1725 1707/2173/1728 1708/2174/1729 1705/2171/1726
f 1705/2171/1726 1708/2174/1729 1709/2175/1730 1710/2176/1731
f 1706/2172/1727 1705/2171/1726 1710/2176/1731 1711/2177/1732
f 1712/2178/1733 1713/2179/1734 1714/2180/1735 1715/2181/1736
f 1713/2179/1734 1716/2182/1737 1717/2183/1738 1714/2180/1735
f 1714/2180/1735 1717/2183/1738 1709/2175/1730 1708/2174/1729
f 1715/2181/1736 1714/2180/1735 1708/2174/1729 1707/2173/1728
f 1718/2184/1739 1719/2185/1740 1720/2186/1741 1721/2187/1742
f 1719/2185/1740 1711/2177/1732 1710/2176/1731 1720/2186/1741
f 1720/2186/1741 1710/2176/1731 1709/2175/1730 1717/2183/1738
f 1721/2187/1742 1720/2186/1741 1717/2183/1738 1716/2182/1737
f 1657/2188/1678 1722/2189/1743 1723/2190/1744 1702/2191/1723
f 1722/2189/1743 1724/2192/1745 1725/2193/1746 1723/2190/1744
f 1723/2190/1744 1725/2193/1746 1726/2194/1747 1727/2195/1748
f 1702/2191/1723 1723/2190/1744 1727/2195/1748 1698/2196/1719
f 1728/2197/1749 2273/2198/1750 1729/2199/1751 1736/2200/1752 1726/2194/1747 1725/2193/1746 1724/2192/1745
f 1730/2201/1753 1731/2202/1754 1732/2203/1755 1733/2204/1756
f 1731/2202/1754 1734/2205/1757 1735/2206/1758 1732/2203/1755
f 1732/2203/1755 1735/2206/1758 1726/2194/1747 1736/2200/1752
f 1733/2204/1756 1732/2203/1755 1736/2200/1752 1729/2199/1751
f 1683/2207/1705 1694/2208/1715 1737/2209/1759 1738/2210/1760
f 1694/2208/1715 1698/2196/1719 1727/2195/1748 1737/2209/1759
f 1737/2209/1759 1727/2195/1748 1726/2194/1747 1735/2206/1758
f 1738/2210/1760 1737/2209/1759 1735/2206/1758 1734/2205/1757
f 1739/2211/1761 1740/2212/1762 1745/2213/1763 1711/2214/1732 1719/2215/1740 1718/2216/1739
f 1728/2217/1749 1724/2218/1745 1743/2219/1764 1740/2212/1762 1739/2211/1761
f 1657/2220/1678 1668/2221/1689 1741/2222/1765 1722/2223/1743
f 1668/2221/1689 1663/2224/1684 1742/2225/1766 1741/2222/1765
f 1741/2222/1765 1742/2225/1766 1740/2212/1762 1743/2219/1764
f 1722/2223/1743 1741/2222/1765 1743/2219/1764 1724/2218/1745
f 1632/2226/1654 1706/2227/1727 1744/2228/1767 1661/2229/1682
f 1706/2227/1727 1711/2214/1732 1745/2213/1763 1744/2228/1767
f 1744/2228/1767 1745/2213/1763 1740/2212/1762 1742/2225/1766
f 1661/2229/1682 1744/2228/1767 1742/2225/1766 1663/2224/1684
f 1632/2169/1654 1678/2230/1699 1746/2231/1768 1704/2170/1725
f 1678/2230/1699 1673/2232/1694 1747/2233/1769 1746/2231/1768
f 1746/2231/1768 1747/2233/1769 1748/2234/1770 1749/2235/1771
f 1704/2170/1725 1746/2231/1768 1749/2235/1771 1707/2173/1728
f 1617/2236/1640 1750/2237/1772 1751/2238/1773 1671/2239/1692
f 1750/2237/1772 1752/2240/1774 1753/2241/1775 1751/2238/1773
f 1751/2238/1773 1753/2241/1775 1748/2234/1770 1747/2233/1769
f 1671/2239/1692 1751/2238/1773 1747/2233/1769 1673/2232/1694
f 1712/2178/1733 1715/2181/1736 1754/2242/1776 1755/2243/1777
f 1715/2181/1736 1707/2173/1728 1749/2235/1771 1754/2242/1776
f 1754/2242/1776 1749/2235/1771 1748/2234/1770 1753/2241/1775
f 1755/2243/1777 1754/2242/1776 1753/2241/1775 1752/2240/1774
f 1730/2244/1753 1756/2245/1778 1757/2246/1779 1731/2247/1754
f 1756/2245/1778 1758/2248/1780 1759/2249/1781 1757/2246/1779
f 1757/2246/1779 1759/2249/1781 1760/2250/1782 1761/2251/1783
f 1731/2247/1754 1757/2246/1779 1761/2251/1783 1734/2252/1757
f 1712/2253/1733 1762/2254/1784 1763/2255/1785 1764/2256/1786
f 1762/2254/1784 1765/2257/1787 1766/2258/1788 1763/2255/1785
f 1763/2255/1785 1766/2258/1788 1760/2250/1782 1759/2249/1781
f 1764/2256/1786 1763/2255/1785 1759/2249/1781 1758/2248/1780
f 1683/2144/1705 1738/2259/1760 1767/2260/1789 1768/2261/1790
f 1738/2259/1760 1734/2252/1757 1761/2251/1783 1767/2260/1789
f 1767/2260/1789 1761/2251/1783 1760/2250/1782 1766/2258/1788
f 1768/2261/1790 1767/2260/1789 1766/2258/1788 1765/2257/1787
f 1617/2150/1640 1691/2153/1712 1769/2262/1791 1750/2263/1772
f 1691/2153/1712 1687/2148/1709 1770/2264/1792 1769/2262/1791
f 1769/2262/1791 1770/2264/1792 1771/2265/1793 1772/2266/1794
f 1750/2263/1772 1769/2262/1791 1772/2266/1794 1752/2267/1774
f 1683/2144/1705 1768/2261/1790 1773/2268/1795 1684/2145/1706
f 1768/2261/1790 1765/2257/1787 1774/2269/1796 1773/2268/1795
f 1773/2268/1795 1774/2269/1796 1771/2265/1793 1770/2264/1792
f 1684/2145/1706 1773/2268/1795 1770/2264/1792 1687/2148/1709
f 1712/2253/1733 1755/2270/1777 1775/2271/1797 1762/2254/1784
f 1755/2270/1777 1752/2267/1774 1772/2266/1794 1775/2271/1797
f 1775/2271/1797 1772/2266/1794 1771/2265/1793 1774/2269/1796
f 1762/2254/1784 1775/2271/1797 1774/2269/1796 1765/2257/1787
f 1463/2272/1483 1466/2273/1486 1776/2274/1798 1777/2275/1549
f 1466/2273/1486 1458/2276/1478 1778/2277/1799 1776/2274/1798
f 1776/2274/1798 1778/2277/1799 1779/2278/1800 1780/2279/1801
f 1777/2275/1549 1776/2274/1798 1780/2279/1801 1528/2280/1550
f 1454/2281/1474 1781/2282/1802 1782/2283/1803 1455/2284/1475
f 1781/2282/1802 1783/2285/1804 1784/2286/1805 1782/2283/1803
f 1782/2283/1803 1784/2286/1805 1779/2278/1800 1778/2277/1799
f 1455/2284/1475 1782/2283/1803 1778/2277/1799 1458/2276/1478
f 1529/2287/1552 1532/2288/1555 1785/2289/1806 1786/2290/1807
f 1532/2288/1555 1528/2280/1550 1780/2279/1801 1785/2289/1806
f 1785/2289/1806 1780/2279/1801 1779/2278/1800 1784/2286/1805
f 1786/2290/1807 1785/2289/1806 1784/2286/1805 1783/2285/1804
f 1454/2281/1474 1559/2291/1580 1787/2292/1808 1781/2282/1802
f 1559/2291/1580 1564/2293/1585 1788/2294/1809 1787/2292/1808
f 1787/2292/1808 1788/2294/1809 1789/2295/1810 1790/2296/1811
f 1781/2282/1802 1787/2292/1808 1790/2296/1811 1783/2285/1804
f 1572/2297/1595 1791/2298/1812 1792/2299/1813 1573/2300/1596
f 1791/2298/1812 1793/2301/1814 1794/2302/1815 1792/2299/1813
f 1792/2299/1813 1794/2302/1815 1789/2295/1810 1788/2294/1809
f 1573/2300/1596 1792/2299/1813 1788/2294/1809 1564/2293/1585
f 1529/2287/1552 1786/2290/1807 1795/2303/1816 1796/2304/1817
f 1786/2290/1807 1783/2285/1804 1790/2296/1811 1795/2303/1816
f 1795/2303/1816 1790/2296/1811 1789/2295/1810 1794/2302/1815
f 1796/2304/1817 1795/2303/1816 1794/2302/1815 1793/2301/1814
f 1798/2305/1818 1799/2306/1819 1800/2307/1820 1801/2308/1821 1797/2309/1822
f 1593/2310/1615 1592/2311/1614 1799/2306/1819 1798/2305/1818
f 1321/1679/1338 1320/1678/1337 1799/2306/1819 1592/2311/1614
f 1799/2306/1819 1320/1678/1337 1319/1677/1336 1810/2312/1823 1800/2307/1820
f 1797/2309/1822 1801/2308/1821 1802/2313/1824 1803/2314/1825
f 1801/2308/1821 1800/2307/1820 1804/2315/1826 1802/2313/1824
f 1802/2313/1824 1804/2315/1826 1805/2316/1827 1806/2317/1828
f 1803/2314/1825 1802/2313/1824 1806/2317/1828 1807/2318/1829
f 1319/1677/1336 1808/1946/1548 1809/2319/1830 1810/2312/1823
f 1808/1946/1548 1527/1945/1547 1811/2320/1831 1809/2319/1830
f 1809/2319/1830 1811/2320/1831 1805/2316/1827 1804/2315/1826
f 1810/2312/1823 1809/2319/1830 1804/2315/1826 1800/2307/1820
f 1529/1950/1552 1812/2321/1832 1813/2322/1833 1530/1951/1553
f 1812/2321/1832 1807/2318/1829 1806/2317/1828 1813/2322/1833
f 1813/2322/1833 1806/2317/1828 1805/2316/1827 1811/2320/1831
f 1530/1951/1553 1813/2322/1833 1811/2320/1831 1527/1945/1547
f 1577/2323/1599 1814/2324/1834 1815/2325/1835 1594/2326/1616
f 1814/2324/1834 1816/2327/1836 1817/2328/1837 1815/2325/1835
f 1815/2325/1835 1817/2328/1837 1818/2329/1838 1819/2330/1839
f 1594/2326/1616 1815/2325/1835 1819/2330/1839 1596/2331/1618
f 1572/2297/1595 1575/2332/1598 1820/2333/1840 1821/2334/1841
f 1575/2332/1598 1571/2335/1592 1822/2336/1842 1820/2333/1840
f 1820/2333/1840 1822/2336/1842 1818/2329/1838 1817/2328/1837
f 1821/2334/1841 1820/2333/1840 1817/2328/1837 1816/2327/1836
f 1570/2337/1591 1670/2338/1691 1818/2329/1838 1822/2336/1842 1571/2335/1592
f 1670/2338/1691 1600/2339/1622 1603/2340/1625 1596/2331/1618 1819/2330/1839 1818/2329/1838
f 1823/2341/1843 1824/2342/1844 1825/2343/1845 1835/2344/1846 1826/2345/1847
f 1827/2346/1848 1828/2347/1849 1832/2348/1850 1825/2343/1845 1824/2342/1844
f 1529/2287/1552 1796/2304/1817 1829/2349/1851 1830/2350/1852
f 1796/2304/1817 1793/2301/1814 1831/2351/1853 1829/2349/1851
f 1829/2349/1851 1831/2351/1853 1825/2343/1845 1832/2348/1850
f 1830/2350/1852 1829/2349/1851 1832/2348/1850 1828/2347/1849
f 1572/2297/1595 1833/2352/1854 1834/2353/1855 1791/2298/1812
f 1833/2352/1854 1826/2345/1847 1835/2344/1846 1834/2353/1855
f 1834/2353/1855 1835/2344/1846 1825/2343/1845 1831/2351/1853
f 1791/2298/1812 1834/2353/1855 1831/2351/1853 1793/2301/1814
f 1836/2354/1856 1837/2355/1857 1838/2356/1858 1839/2357/1859
f 1840/2358/1860 1841/2359/1861 1838/2356/1858 1837/2355/1857
f 1593/2360/1615 1798/2361/1818 1838/2356/1858 1841/2359/1861
f 1797/2362/1822 1839/2357/1859 1838/2356/1858 1798/2361/1818
f 1839/2363/1859 1797/2309/1822 1803/2314/1825 1807/2318/1829 1845/2364/1862 1842/2365/1863
f 1529/1950/1552 1830/2366/1852 1843/2367/1864 1812/2321/1832
f 1830/2366/1852 1828/2368/1849 1844/2369/1865 1843/2367/1864
f 1843/2367/1864 1844/2369/1865 1842/2365/1863 1845/2364/1862
f 1812/2321/1832 1843/2367/1864 1845/2364/1862 1807/2318/1829
f 1827/2370/1848 1846/2371/1866 1842/2365/1863 1844/2369/1865 1828/2368/1849
f 1836/2372/1856 1839/2363/1859 1842/2365/1863 1846/2371/1866
f 1572/2297/1595 1821/2334/1841 1847/2373/1867 1833/2352/1854
f 1821/2334/1841 1816/2327/1836 1848/2374/1868 1847/2373/1867
f 1847/2373/1867 1848/2374/1868 1849/2375/1869 1850/2376/1870
f 1833/2352/1854 1847/2373/1867 1850/2376/1870 1826/2345/1847
f 1577/2323/1599 1851/2377/1871 1852/2378/1872 1814/2324/1834
f 1851/2377/1871 1853/2379/1873 1854/2380/1874 1852/2378/1872
f 1852/2378/1872 1854/2380/1874 1849/2375/1869 1848/2374/1868
f 1814/2324/1834 1852/2378/1872 1848/2374/1868 1816/2327/1836
f 1855/2381/1875 1856/2382/1876 1849/2375/1869 1854/2380/1874 1853/2379/1873
f 1823/2341/1843 1826/2345/1847 1850/2376/1870 1849/2375/1869 1856/2382/1876
f 1593/2383/1615 1841/2384/1861 1857/2385/1877 1860/2386/1878 1585/2387/1607
f 1840/2388/1860 1858/2389/1879 1857/2385/1877 1841/2384/1861
f 1855/2390/1875 1853/2391/1873 1861/2392/1880 1857/2385/1877 1858/2389/1879
f 1577/2393/1599 1580/2394/1602 1859/2395/1881 1851/2396/1871
f 1580/2394/1602 1585/2387/1607 1860/2386/1878 1859/2395/1881
f 1859/2395/1881 1860/2386/1878 1857/2385/1877 1861/2392/1880
f 1851/2396/1871 1859/2395/1881 1861/2392/1880 1853/2391/1873
f 1827/2346/1848 1824/2342/1844 1862/2397/1882 1863/2398/1883
f 1823/2341/1843 1864/2399/1884 1862/2397/1882 1824/2342/1844
f 1862/2397/1882 1864/2399/1884 1865/2400/1885 1884/2401/1886 1866/2402/1887
f 1863/2398/1883 1862/2397/1882 1866/2402/1887 1895/2403/1888 1867/2404/1889
f 1869/2405/1890 1870/2406/1891 1871/2407/1892 1910/2408/1893 1868/2409/1894
f 1840/2358/1860 1837/2355/1857 1870/2406/1891 1869/2405/1890
f 1836/2354/1856 1872/2410/1895 1870/2406/1891 1837/2355/1857
f 1870/2406/1891 1872/2410/1895 1873/2411/1896 1900/2412/1897 1871/2407/1892
f 1836/2372/1856 1846/2371/1866 1874/2413/1898 1872/2414/1895
f 1827/2370/1848 1863/2415/1883 1874/2413/1898 1846/2371/1866
f 1874/2413/1898 1863/2415/1883 1867/2416/1889 1919/2417/1899 1875/2418/1900
f 1872/2414/1895 1874/2413/1898 1875/2418/1900 1913/2419/1901 1873/2420/1896
f 1823/2341/1843 1856/2382/1876 1876/2421/1902 1864/2399/1884
f 1855/2381/1875 1877/2422/1903 1876/2421/1902 1856/2382/1876
f 1876/2421/1902 1877/2422/1903 1878/2423/1904 1924/2424/1905 1879/2425/1906
f 1864/2399/1884 1876/2421/1902 1879/2425/1906 1932/2426/1907 1865/2400/1885
f 1877/2427/1903 1880/2428/1908 1881/2429/1909 1941/2430/1910 1878/2431/1904
f 1855/2390/1875 1858/2389/1879 1880/2428/1908 1877/2427/1903
f 1840/2388/1860 1869/2432/1890 1880/2428/1908 1858/2389/1879
f 1880/2428/1908 1869/2432/1890 1868/2433/1894 1935/2434/1911 1881/2429/1909
f 1865/2400/1885 1882/2435/1912 1883/2436/1913 1884/2401/1886
f 1882/2435/1912 1885/2437/1914 1886/2438/1915 1883/2436/1913
f 1883/2436/1913 1886/2438/1915 1887/2439/1916 1888/2440/1917
f 1884/2401/1886 1883/2436/1913 1888/2440/1917 1866/2402/1887
f 1889/2441/1918 1890/2442/1919 1891/2443/1920 1892/2444/1921
f 1890/2442/1919 1893/2445/1922 1894/2446/1923 1891/2443/1920
f 1891/2443/1920 1894/2446/1923 1887/2439/1916 1886/2438/1915
f 1892/2444/1921 1891/2443/1920 1886/2438/1915 1885/2437/1914
f 1867/2404/1889 1895/2403/1888 1896/2447/1924 1897/2448/1925
f 1895/2403/1888 1866/2402/1887 1888/2440/1917 1896/2447/1924
f 1896/2447/1924 1888/2440/1917 1887/2439/1916 1894/2446/1923
f 1897/2448/1925 1896/2447/1924 1894/2446/1923 1893/2445/1922
f 1873/2411/1896 1898/2449/1926 1899/2450/1927 1900/2412/1897
f 1898/2449/1926 1901/2451/1928 1902/2452/1929 1899/2450/1927
f 1899/2450/1927 1902/2452/1929 1903/2453/1930 1904/2454/1931
f 1900/2412/1897 1899/2450/1927 1904/2454/1931 1871/2407/1892
f 1889/2455/1918 1905/2456/1932 1906/2457/1933 1907/2458/1934
f 1905/2456/1932 1908/2459/1935 1909/2460/1936 1906/2457/1933
f 1906/2457/1933 1909/2460/1936 1903/2453/1930 1902/2452/1929
f 1907/2458/1934 1906/2457/1933 1902/2452/1929 1901/2451/1928
f 1868/2409/1894 1910/2408/1893 1911/2461/1937 1912/2462/1938
f 1910/2408/1893 1871/2407/1892 1904/2454/1931 1911/2461/1937
f 1911/2461/1937 1904/2454/1931 1903/2453/1930 1909/2460/1936
f 1912/2462/1938 1911/2461/1937 1909/2460/1936 1908/2459/1935
f 1873/2420/1896 1913/2419/1901 1914/2463/1939 1898/2464/1926
f 1913/2419/1901 1875/2418/1900 1915/2465/1940 1914/2463/1939
f 1914/2463/1939 1915/2465/1940 1916/2466/1941 1917/2467/1942
f 1898/2464/1926 1914/2463/1939 1917/2467/1942 1901/2468/1928
f 1867/2416/1889 1897/2469/1925 1918/2470/1943 1919/2417/1899
f 1897/2469/1925 1893/2471/1922 1920/2472/1944 1918/2470/1943
f 1918/2470/1943 1920/2472/1944 1916/2466/1941 1915/2465/1940
f 1919/2417/1899 1918/2470/1943 1915/2465/1940 1875/2418/1900
f 1889/2473/1918 1907/2474/1934 1921/2475/1945 1890/2476/1919
f 1907/2474/1934 1901/2468/1928 1917/2467/1942 1921/2475/1945
f 1921/2475/1945 1917/2467/1942 1916/2466/1941 1920/2472/1944
f 1890/2476/1919 1921/2475/1945 1920/2472/1944 1893/2471/1922
f 1878/2423/1904 1922/2477/1946 1923/2478/1947 1924/2424/1905
f 1922/2477/1946 1925/2479/1948 1926/2480/1949 1923/2478/1947
f 1923/2478/1947 1926/2480/1949 1927/2481/1950 1928/2482/1951
f 1924/2424/1905 1923/2478/1947 1928/2482/1951 1879/2425/1906
f 1889/2441/1918 1892/2444/1921 1929/2483/1952 1930/2484/1953
f 1892/2444/1921 1885/2437/1914 1931/2485/1954 1929/2483/1952
f 1929/2483/1952 1931/2485/1954 1927/2481/1950 1926/2480/1949
f 1930/2484/1953 1929/2483/1952 1926/2480/1949 1925/2479/1948
f 1865/2400/1885 1932/2426/1907 1933/2486/1955 1882/2435/1912
f 1932/2426/1907 1879/2425/1906 1928/2482/1951 1933/2486/1955
f 1933/2486/1955 1928/2482/1951 1927/2481/1950 1931/2485/1954
f 1882/2435/1912 1933/2486/1955 1931/2485/1954 1885/2437/1914
f 1868/2433/1894 1912/2487/1938 1934/2488/1956 1935/2434/1911
f 1912/2487/1938 1908/2489/1935 1936/2490/1957 1934/2488/1956
f 1934/2488/1956 1936/2490/1957 1937/2491/1958 1938/2492/1959
f 1935/2434/1911 1934/2488/1956 1938/2492/1959 1881/2429/1909
f 1889/2493/1918 1930/2494/1953 1939/2495/1960 1905/2496/1932
f 1930/2494/1953 1925/2497/1948 1940/2498/1961 1939/2495/1960
f 1939/2495/1960 1940/2498/1961 1937/2491/1958 1936/2490/1957
f 1905/2496/1932 1939/2495/1960 1936/2490/1957 1908/2489/1935
f 1878/2431/1904 1941/2430/1910 1942/2499/1962 1922/2500/1946
f 1941/2430/1910 1881/2429/1909 1938/2492/1959 1942/2499/1962
f 1942/2499/1962 1938/2492/1959 1937/2491/1958 1940/2498/1961
f 1922/2500/1946 1942/2499/1962 1940/2498/1961 1925/2497/1948
f 1398/2501/1416 1943/2502/1963 1944/2503/1964 1399/2504/1417
f 205/2505/210 740/2506/748 1944/2503/1964 1943/2502/1963
f 739/2507/747 1945/2508/1965 1944/2503/1964 740/2506/748
f 1400/2509/1418 1399/2504/1417 1944/2503/1964 1945/2508/1965
f 1946/2510/1966 1947/2511/1967 1948/2512/1968 1949/2513/1969
f 1400/2509/1418 1945/2508/1965 1948/2512/1968 1947/2511/1967
f 739/2507/747 746/2514/754 1948/2512/1968 1945/2508/1965
f 750/2515/758 1949/2513/1969 1948/2512/1968 746/2514/754
f 1946/2510/1966 1950/2516/1970 1951/2517/1971 1947/2511/1967
f 1950/2516/1970 1378/1742/1398 1382/1745/1400 1386/1750/1404 1954/2518/1972 1951/2517/1971
f 1340/1757/1360 1392/2519/1410 1952/2520/1973 1389/1758/1407
f 1392/2519/1410 1396/2521/1414 1953/2522/1974 1952/2520/1973
f 1952/2520/1973 1953/2522/1974 1951/2517/1971 1954/2518/1972
f 1389/1758/1407 1952/2520/1973 1954/2518/1972 1386/1750/1404
f 1400/2509/1418 1947/2511/1967 1951/2517/1971 1953/2522/1974 1396/2521/1414
f 188/195/194 1379/1739/1396 1955/2523/1975 759/966/767
f 1378/1741/1398 1950/2524/1970 1955/2523/1975 1379/1739/1396
f 1946/2525/1966 1949/2526/1969 1955/2523/1975 1950/2524/1970
f 750/967/758 759/966/767 1955/2523/1975 1949/2526/1969
f 1201/1549/1214 1204/1552/1217 1956/2527/1976 1957/2528/1977
f 1204/1552/1217 1209/1557/1222 1958/2529/1978 1956/2527/1976
f 1956/2527/1976 1958/2529/1978 1959/2530/1979 1960/2531/1980
f 1957/2528/1977 1956/2527/1976 1960/2531/1980 1961/2532/1981
f 1222/1570/1235 1962/2533/1982 1959/2530/1979 1958/2529/1978 1209/1557/1222
f 1962/2533/1982 1963/2534/1983 2349/2535/1984 1964/2536/1985 1968/2537/1986 1959/2530/1979
f 769/2538/779 1965/2539/1987 1966/2540/1988 1967/2541/1989
f 1965/2539/1987 1961/2532/1981 1960/2531/1980 1966/2540/1988
f 1966/2540/1988 1960/2531/1980 1959/2530/1979 1968/2537/1986
f 1967/2541/1989 1966/2540/1988 1968/2537/1986 1964/2536/1985
f 1971/2542/1990 1972/2543/1991 1969/2544/1992 2616/2545/1993 1970/2546/1994
f 1962/2547/1982 1971/2542/1990 1970/2546/1994 2609/2548/1995 1963/2549/1983
f 1971/2542/1990 1962/2547/1982 1222/2550/1235 1990/2551/1996 1973/2552/1997
f 1972/2543/1991 1971/2542/1990 1973/2552/1997 1984/2553/1998 1974/2554/1999
f 1975/2555/2000 1976/2556/2001 1977/2557/2002 1978/2558/2003
f 1976/2556/2001 1979/2559/2004 1980/2560/2005 1977/2557/2002
f 1977/2557/2002 1980/2560/2005 1981/2561/2006 1982/2562/2007
f 1978/2558/2003 1977/2557/2002 1982/2562/2007 1983/2563/2008
f 1974/2554/1999 1984/2553/1998 1985/2564/2009 1986/2565/2010
f 1984/2553/1998 1973/2552/1997 1987/2566/2011 1985/2564/2009
f 1985/2564/2009 1987/2566/2011 1981/2561/2006 1980/2560/2005
f 1986/2565/2010 1985/2564/2009 1980/2560/2005 1979/2559/2004
f 1222/2550/1235 1988/2567/1236 1989/2568/2012 1990/2551/1996
f 1988/2567/1236 1220/2569/1233 1991/2570/2013 1989/2568/2012
f 1989/2568/2012 1991/2570/2013 1981/2561/2006 1987/2566/2011
f 1990/2551/1996 1989/2568/2012 1987/2566/2011 1973/2552/1997
f 1216/2571/1229 1224/2572/1238 1992/2573/2014 1217/2574/1230
f 1224/2572/1238 1228/2575/1242 1993/2576/2015 1992/2573/2014
f 1992/2573/2014 1993/2576/2015 1981/2561/2006 1991/2570/2013
f 1217/2574/1230 1992/2573/2014 1991/2570/2013 1220/2569/1233
f 1233/2577/1247 1994/2578/2016 1995/2579/2017 1234/2580/1248
f 1994/2578/2016 1983/2563/2008 1982/2562/2007 1995/2579/2017
f 1995/2579/2017 1982/2562/2007 1981/2561/2006 1993/2576/2015
f 1234/2580/1248 1995/2579/2017 1993/2576/2015 1228/2575/1242
f 1996/2581/2018 1997/2582/2019 1998/2583/2020 1999/2584/2021
f 1997/2582/2019 2000/2585/2022 2001/2586/2023 1998/2583/2020
f 1998/2583/2020 2001/2586/2023 2002/2587/2024 2003/2588/2025
f 1999/2584/2021 1998/2583/2020 2003/2588/2025 2004/2589/2026
f 1975/2555/2000 2005/2590/2027 2006/2591/2028 2007/2592/2029
f 2005/2590/2027 2008/2593/2030 2009/2594/2031 2006/2591/2028
f 2006/2591/2028 2009/2594/2031 2002/2587/2024 2001/2586/2023
f 2007/2592/2029 2006/2591/2028 2001/2586/2023 2000/2585/2022
f 1296/2595/1313 2010/2596/2032 2011/2597/2033 2012/2598/2034
f 2010/2596/2032 2004/2589/2026 2003/2588/2025 2011/2597/2033
f 2011/2597/2033 2003/2588/2025 2002/2587/2024 2009/2594/2031
f 2012/2598/2034 2011/2597/2033 2009/2594/2031 2008/2593/2030
f 1305/2599/1322 2013/2600/2035 2018/2601/2036 2014/2602/2037 2025/2603/2038 1309/2604/1326 1306/2605/1323
f 1210/2606/1223 1213/2607/1226 2015/2608/2039 2016/2609/2040
f 1213/2607/1226 1205/2610/1218 2017/2611/2041 2015/2608/2039
f 2015/2608/2039 2017/2611/2041 2014/2602/2037 2018/2601/2036
f 2016/2609/2040 2015/2608/2039 2018/2601/2036 2013/2600/2035
f 1201/2612/1214 2019/2613/2042 2020/2614/2043 1202/2615/1215
f 2019/2613/2042 2021/2616/2044 2022/2617/2045 2020/2614/2043
f 2020/2614/2043 2022/2617/2045 2014/2602/2037 2017/2611/2041
f 1202/2615/1215 2020/2614/2043 2017/2611/2041 1205/2610/1218
f 1311/2618/1328 1314/2619/1331 2023/2620/2046 2024/2621/2047
f 1314/2619/1331 1309/2604/1326 2025/2603/2038 2023/2620/2046
f 2023/2620/2046 2025/2603/2038 2014/2602/2037 2022/2617/2045
f 2024/2621/2047 2023/2620/2046 2022/2617/2045 2021/2616/2044
f 2026/2622/2048 2027/2623/2049 2028/2624/2050 2029/2625/2051
f 2027/2623/2049 2030/2626/2052 2031/2627/2053 2028/2624/2050
f 2028/2624/2050 2031/2627/2053 2032/2628/2054 2033/2629/2055
f 2029/2625/2051 2028/2624/2050 2033/2629/2055 2034/2630/2056
f 1292/1650/1309 2035/2631/2057 2036/2632/2058 2037/2633/2059
f 2035/2631/2057 2038/2634/2060 2039/2635/2061 2036/2632/2058
f 2036/2632/2058 2039/2635/2061 2032/2628/2054 2031/2627/2053
f 2037/2633/2059 2036/2632/2058 2031/2627/2053 2030/2626/2052
f 2040/2636/2062 2041/2637/2063 2042/2638/2064 2043/2639/2065
f 2041/2637/2063 2044/2640/2066 2045/2641/2067 2042/2638/2064
f 2042/2638/2064 2045/2641/2067 2032/2628/2054 2039/2635/2061
f 2043/2639/2065 2042/2638/2064 2039/2635/2061 2038/2634/2060
f 1969/2544/1992 2034/2630/2056 2033/2629/2055 2032/2628/2054 2045/2641/2067 2044/2640/2066 2614/2642/2068
f 2040/2636/2062 2043/2639/2065 2046/2643/2069 2047/2644/2070
f 2043/2639/2065 2038/2634/2060 2048/2645/2071 2046/2643/2069
f 2046/2643/2069 2048/2645/2071 2049/2646/2072 2050/2647/2073
f 2047/2644/2070 2046/2643/2069 2050/2647/2073 2051/2648/2074
f 1292/1650/1309 1295/1653/1312 2052/2649/2075 2035/2631/2057
f 1295/1653/1312 1289/1648/1307 2053/2650/2076 2052/2649/2075
f 2052/2649/2075 2053/2650/2076 2049/2646/2072 2048/2645/2071
f 2035/2631/2057 2052/2649/2075 2048/2645/2071 2038/2634/2060
f 1285/1644/1303 2054/2651/2077 2055/2652/2078 1286/1645/1304
f 2054/2651/2077 2051/2648/2074 2050/2647/2073 2055/2652/2078
f 2055/2652/2078 2050/2647/2073 2049/2646/2072 2053/2650/2076
f 1286/1645/1304 2055/2652/2078 2053/2650/2076 1289/1648/1307
f 1996/2581/2018 1999/2584/2021 2056/2653/2079 2057/2654/2080
f 1999/2584/2021 2004/2589/2026 2058/2655/2081 2056/2653/2079
f 2056/2653/2079 2058/2655/2081 2059/2656/2082 2060/2657/2083
f 2057/2654/2080 2056/2653/2079 2060/2657/2083 2061/2658/2084
f 1296/2595/1313 1299/2659/1316 2062/2660/2085 2010/2596/2032
f 1299/2659/1316 1304/2661/1321 2063/2662/2086 2062/2660/2085
f 2062/2660/2085 2063/2662/2086 2059/2656/2082 2058/2655/2081
f 2010/2596/2032 2062/2660/2085 2058/2655/2081 2004/2589/2026
f 1311/2663/1328 2064/2664/2087 2065/2665/2088 1312/2666/1329
f 2064/2664/2087 2066/2667/2089 2067/2668/2090 2065/2665/2088
f 2065/2665/2088 2067/2668/2090 2059/2656/2082 2063/2662/2086
f 1312/2666/1329 2065/2665/2088 2063/2662/2086 1304/2661/1321
f 2068/2669/2091 2069/2670/2092 2070/2671/2093 2071/2672/2094
f 2069/2670/2092 2061/2658/2084 2060/2657/2083 2070/2671/2093
f 2070/2671/2093 2060/2657/2083 2059/2656/2082 2067/2668/2090
f 2071/2672/2094 2070/2671/2093 2067/2668/2090 2066/2667/2089
f 1292/1650/1309 2072/2673/2095 2073/2674/2096 1293/1651/1310
f 2072/2673/2095 2074/2675/2097 2075/2676/2098 2073/2674/2096
f 2073/2674/2096 2075/2676/2098 2076/2677/2099 2077/2678/2100
f 1293/1651/1310 2073/2674/2096 2077/2678/2100 1283/1640/1299
f 2078/2679/2101 2079/2680/2102 2080/2681/2103 2081/2682/2104
f 2079/2680/2102 2082/2683/2105 2083/2684/2106 2080/2681/2103
f 2080/2681/2103 2083/2684/2106 2076/2677/2099 2075/2676/2098
f 2081/2682/2104 2080/2681/2103 2075/2676/2098 2074/2675/2097
f 1273/1631/1290 1279/1636/1295 2084/2685/2107 2085/2686/2108
f 1279/1636/1295 1283/1640/1299 2077/2678/2100 2084/2685/2107
f 2084/2685/2107 2077/2678/2100 2076/2677/2099 2083/2684/2106
f 2085/2686/2108 2084/2685/2107 2083/2684/2106 2082/2683/2105
f 1334/1692/1351 1332/1690/1349 2090/2687/2109 2086/2688/2110 2087/2689/2111
f 1273/1631/1290 2085/2686/2108 2088/2690/2112 1330/1688/1347
f 2085/2686/2108 2082/2683/2105 2089/2691/2113 2088/2690/2112
f 2088/2690/2112 2089/2691/2113 2086/2688/2110 2090/2687/2109
f 1330/1688/1347 2088/2690/2112 2090/2687/2109 1332/1690/1349
f 2078/2679/2101 2091/2692/2114 2092/2693/2115 2079/2680/2102
f 2091/2692/2114 2093/2694/2116 2094/2695/2117 2092/2693/2115
f 2092/2693/2115 2094/2695/2117 2086/2688/2110 2089/2691/2113
f 2079/2680/2102 2092/2693/2115 2089/2691/2113 2082/2683/2105
f 2095/2696/2118 2087/2689/2111 2086/2688/2110 2094/2695/2117 2093/2694/2116
f 2078/2679/2101 2081/2682/2104 2096/2697/2119 2097/2698/2120
f 2081/2682/2104 2074/2675/2097 2098/2699/2121 2096/2697/2119
f 2096/2697/2119 2098/2699/2121 2099/2700/2122 2100/2701/2123
f 2097/2698/2120 2096/2697/2119 2100/2701/2123 2101/2702/2124
f 1292/1650/1309 2037/2633/2059 2102/2703/2125 2072/2673/2095
f 2037/2633/2059 2030/2626/2052 2103/2704/2126 2102/2703/2125
f 2102/2703/2125 2103/2704/2126 2099/2700/2122 2098/2699/2121
f 2072/2673/2095 2102/2703/2125 2098/2699/2121 2074/2675/2097
f 2026/2622/2048 2104/2705/2127 2105/2706/2128 2027/2623/2049
f 2104/2705/2127 2106/2707/2129 2107/2708/2130 2105/2706/2128
f 2105/2706/2128 2107/2708/2130 2099/2700/2122 2103/2704/2126
f 2027/2623/2049 2105/2706/2128 2103/2704/2126 2030/2626/2052
f 2108/2709/2131 2109/2710/2132 2110/2711/2133 2111/2712/2134
f 2109/2710/2132 2101/2702/2124 2100/2701/2123 2110/2711/2133
f 2110/2711/2133 2100/2701/2123 2099/2700/2122 2107/2708/2130
f 2111/2712/2134 2110/2711/2133 2107/2708/2130 2106/2707/2129
f 2026/2713/2048 2112/2714/2135 2113/2715/2136 2104/2716/2127
f 2112/2714/2135 2114/2717/2137 2115/2718/2138 2113/2715/2136
f 2113/2715/2136 2115/2718/2138 2116/2719/2139 2117/2720/2140
f 2104/2716/2127 2113/2715/2136 2117/2720/2140 2106/2721/2129
f 2068/2722/2091 2118/2723/2141 2119/2724/2142 2120/2725/2143
f 2118/2723/2141 2121/2726/2144 2122/2727/2145 2119/2724/2142
f 2119/2724/2142 2122/2727/2145 2116/2719/2139 2115/2718/2138
f 2120/2725/2143 2119/2724/2142 2115/2718/2138 2114/2717/2137
f 2108/2728/2131 2111/2729/2134 2123/2730/2146 2124/2731/2147
f 2111/2729/2134 2106/2721/2129 2117/2720/2140 2123/2730/2146
f 2123/2730/2146 2117/2720/2140 2116/2719/2139 2122/2727/2145
f 2124/2731/2147 2123/2730/2146 2122/2727/2145 2121/2726/2144
f 2068/2722/2091 2125/2732/2148 2126/2733/2149 2118/2723/2141
f 2125/2732/2148 2127/2734/2150 2128/2735/2151 2126/2733/2149
f 2126/2733/2149 2128/2735/2151 2129/2736/2152 2130/2737/2153
f 2118/2723/2141 2126/2733/2149 2130/2737/2153 2121/2726/2144
f 2131/2738/2154 2132/2739/2155 2133/2740/2156 2134/2741/2157
f 2132/2739/2155 2135/2742/2158 2136/2743/2159 2133/2740/2156
f 2133/2740/2156 2136/2743/2159 2129/2736/2152 2128/2735/2151
f 2134/2741/2157 2133/2740/2156 2128/2735/2151 2127/2734/2150
f 2108/2728/2131 2124/2731/2147 2137/2744/2160 2138/2745/2161
f 2124/2731/2147 2121/2726/2144 2130/2737/2153 2137/2744/2160
f 2137/2744/2160 2130/2737/2153 2129/2736/2152 2136/2743/2159
f 2138/2745/2161 2137/2744/2160 2136/2743/2159 2135/2742/2158
f 1996/2746/2018 2057/2747/2080 2139/2748/2162 2140/2749/2163
f 2057/2747/2080 2061/2750/2084 2141/2751/2164 2139/2748/2162
f 2139/2748/2162 2141/2751/2164 2142/2752/2165 2143/2753/2166
f 2140/2749/2163 2139/2748/2162 2143/2753/2166 2144/2754/2167
f 2068/2722/2091 2120/2725/2143 2145/2755/2168 2069/2756/2092
f 2120/2725/2143 2114/2717/2137 2146/2757/2169 2145/2755/2168
f 2145/2755/2168 2146/2757/2169 2142/2752/2165 2141/2751/2164
f 2069/2756/2092 2145/2755/2168 2141/2751/2164 2061/2750/2084
f 2026/2713/2048 2147/2758/2170 2148/2759/2171 2112/2714/2135
f 2147/2758/2170 2144/2754/2167 2143/2753/2166 2148/2759/2171
f 2148/2759/2171 2143/2753/2166 2142/2752/2165 2146/2757/2169
f 2112/2714/2135 2148/2759/2171 2146/2757/2169 2114/2717/2137
f 2068/2760/2091 2071/2761/2094 2149/2762/2172 2150/2763/2173
f 2071/2761/2094 2066/2764/2089 2151/2765/2174 2149/2762/2172
f 2149/2762/2172 2151/2765/2174 2152/2766/2175 2153/2767/2176
f 2150/2763/2173 2149/2762/2172 2153/2767/2176 2154/2768/2177
f 1311/2769/1328 2155/2770/2178 2156/2771/2179 2064/2772/2087
f 2155/2770/2178 2157/2773/2180 2158/2774/2181 2156/2771/2179
f 2156/2771/2179 2158/2774/2181 2152/2766/2175 2151/2765/2174
f 2064/2772/2087 2156/2771/2179 2151/2765/2174 2066/2764/2089
f 2159/2775/2182 2160/2776/2183 2152/2766/2175 2158/2774/2181 2157/2773/2180
f 2161/2777/2184 2154/2768/2177 2153/2767/2176 2152/2766/2175 2160/2776/2183
f 164/2778/171 2162/2779/2185 2163/2780/2186 2164/2781/2187
f 2162/2779/2185 2165/2782/2188 2166/2783/2189 2163/2780/2186
f 2163/2780/2186 2166/2783/2189 2167/2784/2190 2168/2785/2191
f 2164/2781/2187 2163/2780/2186 2168/2785/2191 2169/2786/2192
f 1352/2787/1370 2170/2788/2193 2171/2789/2194 2172/2790/2195
f 2170/2788/2193 2173/2791/2196 2174/2792/2197 2171/2789/2194
f 2171/2789/2194 2174/2792/2197 2167/2784/2190 2166/2783/2189
f 2172/2790/2195 2171/2789/2194 2166/2783/2189 2165/2782/2188
f 2175/2793/2198 2176/2794/2199 2177/2795/2200 2178/2796/2201
f 2176/2794/2199 2179/2797/2202 2180/2798/2203 2177/2795/2200
f 2177/2795/2200 2180/2798/2203 2167/2784/2190 2174/2792/2197
f 2178/2796/2201 2177/2795/2200 2174/2792/2197 2173/2791/2196
f 2181/2799/2204 2367/2800/2205 2169/2786/2192 2168/2785/2191 2167/2784/2190 2180/2798/2203 2179/2797/2202 2648/2801/2206
f 2095/2696/2118 2182/2802/2207 2187/2803/2208 2183/2804/2209 2087/2689/2111
f 1352/2805/1370 1355/2806/1373 2184/2807/2210 2185/2808/2211
f 1355/2806/1373 1360/2809/1378 2186/2810/2212 2184/2807/2210
f 2184/2807/2210 2186/2810/2212 2183/2804/2209 2187/2803/2208
f 2185/2808/2211 2184/2807/2210 2187/2803/2208 2182/2802/2207
f 1340/1701/1360 1343/1704/1363 2188/2811/2213 1367/2812/1385
f 1343/1704/1363 1339/1699/1358 2189/2813/2214 2188/2811/2213
f 2188/2811/2213 2189/2813/2214 2183/2804/2209 2186/2810/2212
f 1367/2812/1385 2188/2811/2213 2186/2810/2212 1360/2809/1378
f 1334/1692/1351 2087/2689/2111 2183/2804/2209 2189/2813/2214 1339/1699/1358
f 2190/2814/2215 2191/2815/2216 2197/2816/2217 2192/2817/2218 2193/2818/2219
f 2175/2819/2198 2178/2820/2201 2194/2821/2220 2195/2822/2221
f 2178/2820/2201 2173/2823/2196 2196/2824/2222 2194/2821/2220
f 2194/2821/2220 2196/2824/2222 2192/2817/2218 2197/2816/2217
f 2195/2822/2221 2194/2821/2220 2197/2816/2217 2191/2815/2216
f 1352/2805/1370 2185/2808/2211 2198/2825/2223 2170/2826/2193
f 2185/2808/2211 2182/2802/2207 2199/2827/2224 2198/2825/2223
f 2198/2825/2223 2199/2827/2224 2192/2817/2218 2196/2824/2222
f 2170/2826/2193 2198/2825/2223 2196/2824/2222 2173/2823/2196
f 2095/2696/2118 2193/2818/2219 2192/2817/2218 2199/2827/2224 2182/2802/2207
f 2108/2728/2131 2138/2745/2161 2200/2828/2225 2201/2829/2226
f 2138/2745/2161 2135/2742/2158 2202/2830/2227 2200/2828/2225
f 2200/2828/2225 2202/2830/2227 2203/2831/2228 2204/2832/2229
f 2201/2829/2226 2200/2828/2225 2204/2832/2229 2205/2833/2230
f 2206/2834/2231 2203/2831/2228 2202/2830/2227 2135/2742/2158 2132/2739/2155 2131/2738/2154
f 2190/2835/2215 2207/2836/2232 2211/2837/2233 2203/2831/2228 2206/2834/2231
f 1730/2201/1753 2208/2838/2234 2209/2839/2235 2210/2840/2236
f 2208/2838/2234 2205/2833/2230 2204/2832/2229 2209/2839/2235
f 2209/2839/2235 2204/2832/2229 2203/2831/2228 2211/2837/2233
f 2210/2840/2236 2209/2839/2235 2211/2837/2233 2207/2836/2232
f 2190/2814/2215 2206/2841/2231 2212/2842/2237 2218/2843/2238 2191/2815/2216
f 2131/2844/2154 2213/2845/2239 2212/2842/2237 2206/2841/2231
f 2213/2845/2239 2214/2846/2240 2241/2847/2241 2215/2848/2242 2219/2849/2243 2212/2842/2237
f 2175/2819/2198 2195/2822/2221 2216/2850/2244 2217/2851/2245
f 2195/2822/2221 2191/2815/2216 2218/2843/2238 2216/2850/2244
f 2216/2850/2244 2218/2843/2238 2212/2842/2237 2219/2849/2243
f 2217/2851/2245 2216/2850/2244 2219/2849/2243 2215/2848/2242
f 2213/2852/2239 2131/2738/2154 2134/2741/2157 2127/2734/2150 2223/2853/2246 2220/2854/2247
f 2068/2722/2091 2150/2855/2173 2221/2856/2248 2125/2732/2148
f 2150/2855/2173 2154/2857/2177 2222/2858/2249 2221/2856/2248
f 2221/2856/2248 2222/2858/2249 2220/2854/2247 2223/2853/2246
f 2125/2732/2148 2221/2856/2248 2223/2853/2246 2127/2734/2150
f 2161/2859/2184 2224/2860/2250 2220/2854/2247 2222/2858/2249 2154/2857/2177
f 2214/2861/2240 2213/2852/2239 2220/2854/2247 2224/2860/2250
f 2161/2859/2184 2225/2862/2251 2226/2863/2252 2224/2860/2250
f 2226/2863/2252 2225/2862/2251 2227/2864/2253 2231/2865/2254 2228/2866/2255
f 2224/2860/2250 2226/2863/2252 2228/2866/2255 2239/2867/2256 2214/2861/2240
f 2227/2868/2253 2229/2869/2257 2230/2870/2258 2231/2871/2254
f 2229/2869/2257 2232/2872/2259 2233/2873/2260 2230/2870/2258
f 2230/2870/2258 2233/2873/2260 2234/2874/2261 2235/2875/2262
f 2231/2871/2254 2230/2870/2258 2235/2875/2262 2228/2876/2255
f 2175/2819/2198 2217/2851/2245 2236/2877/2263 2237/2878/2264
f 2217/2851/2245 2215/2848/2242 2238/2879/2265 2236/2877/2263
f 2236/2877/2263 2238/2879/2265 2234/2874/2261 2233/2873/2260
f 2237/2878/2264 2236/2877/2263 2233/2873/2260 2232/2872/2259
f 2214/2846/2240 2239/2880/2256 2240/2881/2266 2241/2847/2241
f 2239/2880/2256 2228/2876/2255 2235/2875/2262 2240/2881/2266
f 2240/2881/2266 2235/2875/2262 2234/2874/2261 2238/2879/2265
f 2241/2847/2241 2240/2881/2266 2238/2879/2265 2215/2848/2242
f 2095/2882/2118 2093/2883/2116 2248/2884/2267 2242/2885/2268 2251/2886/2269 2243/2887/2270
f 2078/2888/2101 2244/2889/2271 2245/2890/2272 2091/2891/2114
f 2244/2889/2271 2246/2892/2273 2247/2893/2274 2245/2890/2272
f 2245/2890/2272 2247/2893/2274 2242/2885/2268 2248/2884/2267
f 2091/2891/2114 2245/2890/2272 2248/2884/2267 2093/2883/2116
f 1718/2184/1739 1721/2187/1742 1716/2182/1737 2252/2894/2275 2242/2885/2268 2247/2893/2274 2246/2892/2273
f 1712/2178/1733 2249/2895/2276 2250/2896/2277 1713/2179/1734
f 2249/2895/2276 2243/2887/2270 2251/2886/2269 2250/2896/2277
f 2250/2896/2277 2251/2886/2269 2242/2885/2268 2252/2894/2275
f 1713/2179/1734 2250/2896/2277 2252/2894/2275 1716/2182/1737
f 1739/2211/1761 2253/2897/2278 2260/2898/2279 2254/2899/2280 2271/2900/2281 1728/2217/1749
f 1718/2216/1739 2246/2901/2273 2257/2902/2282 2253/2897/2278 1739/2211/1761
f 2078/2903/2101 2097/2904/2120 2255/2905/2283 2244/2906/2271
f 2097/2904/2120 2101/2907/2124 2256/2908/2284 2255/2905/2283
f 2255/2905/2283 2256/2908/2284 2253/2897/2278 2257/2902/2282
f 2244/2906/2271 2255/2905/2283 2257/2902/2282 2246/2901/2273
f 2108/2909/2131 2258/2910/2285 2259/2911/2286 2109/2912/2132
f 2258/2910/2285 2254/2899/2280 2260/2898/2279 2259/2911/2286
f 2259/2911/2286 2260/2898/2279 2253/2897/2278 2256/2908/2284
f 2109/2912/2132 2259/2911/2286 2256/2908/2284 2101/2907/2124
f 1730/2244/1753 2210/2913/2236 2261/2914/2287 1756/2245/1778
f 2210/2913/2236 2207/2915/2232 2262/2916/2288 2261/2914/2287
f 2261/2914/2287 2262/2916/2288 2263/2917/2289 2264/2918/2290
f 1756/2245/1778 2261/2914/2287 2264/2918/2290 1758/2248/1780
f 2190/2919/2215 2193/2920/2219 2263/2917/2289 2262/2916/2288 2207/2915/2232
f 2095/2921/2118 2243/2922/2270 2266/2923/2291 2263/2917/2289 2193/2920/2219
f 1712/2253/1733 1764/2256/1786 2265/2924/2292 2249/2925/2276
f 1764/2256/1786 1758/2248/1780 2264/2918/2290 2265/2924/2292
f 2265/2924/2292 2264/2918/2290 2263/2917/2289 2266/2923/2291
f 2249/2925/2276 2265/2924/2292 2266/2923/2291 2243/2922/2270
f 1730/2201/1753 1733/2204/1756 2267/2926/2293 2208/2838/2234
f 1733/2204/1756 1729/2199/1751 2268/2927/2294 2267/2926/2293
f 2267/2926/2293 2268/2927/2294 2269/2928/2295 2270/2929/2296
f 2208/2838/2234 2267/2926/2293 2270/2929/2296 2205/2833/2230
f 1728/2197/1749 2271/2930/2281 2272/2931/2297 2273/2198/1750
f 2271/2930/2281 2254/2932/2280 2274/2933/2298 2272/2931/2297
f 2272/2931/2297 2274/2933/2298 2269/2928/2295 2268/2927/2294
f 2273/2198/1750 2272/2931/2297 2268/2927/2294 1729/2199/1751
f 2108/2728/2131 2201/2829/2226 2275/2934/2299 2258/2935/2285
f 2201/2829/2226 2205/2833/2230 2270/2929/2296 2275/2934/2299
f 2275/2934/2299 2270/2929/2296 2269/2928/2295 2274/2933/2298
f 2258/2935/2285 2275/2934/2299 2274/2933/2298 2254/2932/2280
f 1285/2936/1303 2276/2937/2300 2277/2938/2301 2278/2939/2302
f 2276/2937/2300 2279/2940/2303 2280/2941/2304 2277/2938/2301
f 2277/2938/2301 2280/2941/2304 2281/2942/2305 2282/2943/2306
f 2278/2939/2302 2277/2938/2301 2282/2943/2306 2283/2944/2307
f 2284/2945/2308 2690/2946/2309 2285/2947/2310 2281/2942/2305 2280/2941/2304 2279/2940/2303 2389/2948/2311
f 1094/1383/1102 2281/2942/2305 2285/2947/2310 2684/2949/2312 1091/1384/1103
f 1103/1398/1116 2283/2944/2307 2282/2943/2306 2281/2942/2305 1094/1383/1102
f 1233/1582/1247 1236/1585/1250 2286/2950/2313 2287/2951/2314
f 1236/1585/1250 1231/1580/1245 2288/2952/2315 2286/2950/2313
f 2286/2950/2313 2288/2952/2315 2289/2953/2316 2290/2954/2317
f 2287/2951/2314 2286/2950/2313 2290/2954/2317 2291/2955/2318
f 1210/1558/1223 2292/2956/2319 2293/2957/2320 1229/1578/1243
f 2292/2956/2319 2294/2958/2321 2295/2959/2322 2293/2957/2320
f 2293/2957/2320 2295/2959/2322 2289/2953/2316 2288/2952/2315
f 1229/1578/1243 2293/2957/2320 2288/2952/2315 1231/1580/1245
f 2296/2960/2323 2297/2961/2324 2289/2953/2316 2295/2959/2322 2294/2958/2321
f 2298/2962/2325 2291/2955/2318 2290/2954/2317 2289/2953/2316 2297/2961/2324
f 2299/2963/2326 2300/2964/2327 2308/2965/2328 2301/2966/2329 2302/2967/2330
f 1296/2595/1313 2303/2968/2331 2304/2969/2332 2305/2970/2333
f 2303/2968/2331 2306/2971/2334 2307/2972/2335 2304/2969/2332
f 2304/2969/2332 2307/2972/2335 2301/2966/2329 2308/2965/2328
f 2305/2970/2333 2304/2969/2332 2308/2965/2328 2300/2964/2327
f 1233/2577/1247 2287/2973/2314 2309/2974/2336 2310/2975/2337
f 2287/2973/2314 2291/2976/2318 2311/2977/2338 2309/2974/2336
f 2309/2974/2336 2311/2977/2338 2301/2966/2329 2307/2972/2335
f 2310/2975/2337 2309/2974/2336 2307/2972/2335 2306/2971/2334
f 2298/2978/2325 2302/2967/2330 2301/2966/2329 2311/2977/2338 2291/2976/2318
f 2312/2979/2339 2313/2980/2340 2314/2981/2341 2315/2982/2342
f 2313/2980/2340 1305/1663/1322 1308/1666/1325 1300/1658/1317 2318/2983/2343 2314/2981/2341
f 1296/1654/1313 2305/2984/2333 2316/2985/2344 1297/1655/1314
f 2305/2984/2333 2300/2986/2327 2317/2987/2345 2316/2985/2344
f 2316/2985/2344 2317/2987/2345 2314/2981/2341 2318/2983/2343
f 1297/1655/1314 2316/2985/2344 2318/2983/2343 1300/1658/1317
f 2299/2988/2326 2315/2982/2342 2314/2981/2341 2317/2987/2345 2300/2986/2327
f 1210/2606/1223 2016/2609/2040 2319/2989/2346 2292/2990/2319
f 2016/2609/2040 2013/2600/2035 2320/2991/2347 2319/2989/2346
f 2319/2989/2346 2320/2991/2347 2321/2992/2348 2322/2993/2349
f 2292/2990/2319 2319/2989/2346 2322/2993/2349 2294/2994/2321
f 1305/2599/1322 2313/2995/2340 2321/2992/2348 2320/2991/2347 2013/2600/2035
f 2312/2996/2339 2323/2997/2350 2321/2992/2348 2313/2995/2340
f 2296/2998/2323 2294/2994/2321 2322/2993/2349 2321/2992/2348 2323/2997/2350
f 2296/2960/2323 2324/2999/2351 2325/3000/2352 2297/2961/2324
f 1251/1605/1267 1250/1604/1266 2325/3000/2352 2324/2999/2351
f 1249/1603/1265 2326/3001/2353 2325/3000/2352 1250/1604/1266
f 2298/2962/2325 2297/2961/2324 2325/3000/2352 2326/3001/2353
f 1247/3002/1263 2327/3003/2354 2328/3004/2355 1248/3005/1264
f 2299/2963/2326 2302/2967/2330 2328/3004/2355 2327/3003/2354
f 2298/2978/2325 2326/3006/2353 2328/3004/2355 2302/2967/2330
f 1249/3007/1265 1248/3005/1264 2328/3004/2355 2326/3006/2353
f 1247/3008/1263 1244/3009/1260 2329/3010/2356 2327/3011/2354
f 1243/3012/1259 2330/3013/2357 2329/3010/2356 1244/3009/1260
f 2312/2979/2339 2315/2982/2342 2329/3010/2356 2330/3013/2357
f 2299/2988/2326 2327/3011/2354 2329/3010/2356 2315/2982/2342
f 2296/2998/2323 2323/2997/2350 2331/3014/2358 2324/3015/2351
f 2312/2996/2339 2330/3016/2357 2331/3014/2358 2323/2997/2350
f 1243/3017/1259 1246/3018/1262 2331/3014/2358 2330/3016/2357
f 1251/3019/1267 2324/3015/2351 2331/3014/2358 1246/3018/1262
f 1103/1398/1116 1159/1483/1172 2337/3020/2359 2332/3021/2360 2342/3022/2361 2283/2944/2307
f 769/1479/779 2333/3023/2362 2334/3024/2363 1156/1480/1169
f 2333/3023/2362 2335/3025/2364 2336/3026/2365 2334/3024/2363
f 2334/3024/2363 2336/3026/2365 2332/3021/2360 2337/3020/2359
f 1156/1480/1169 2334/3024/2363 2337/3020/2359 1159/1483/1172
f 2040/3027/2062 2047/3028/2070 2338/3029/2366 2339/3030/2367
f 2047/3028/2070 2051/3031/2074 2340/3032/2368 2338/3029/2366
f 2338/3029/2366 2340/3032/2368 2332/3021/2360 2336/3026/2365
f 2339/3030/2367 2338/3029/2366 2336/3026/2365 2335/3025/2364
f 1285/2936/1303 2278/2939/2302 2341/3033/2369 2054/3034/2077
f 2278/2939/2302 2283/2944/2307 2342/3022/2361 2341/3033/2369
f 2341/3033/2369 2342/3022/2361 2332/3021/2360 2340/3032/2368
f 2054/3034/2077 2341/3033/2369 2340/3032/2368 2051/3031/2074
f 769/3035/779 1967/3036/1989 2343/3037/2370 2333/3038/2362
f 1967/3036/1989 1964/3039/1985 2344/3040/2371 2343/3037/2370
f 2343/3037/2370 2344/3040/2371 2345/3041/2372 2346/3042/2373
f 2333/3038/2362 2343/3037/2370 2346/3042/2373 2335/3043/2364
f 1963/3044/1983 2347/3045/2374 2348/3046/2375 2349/3047/1984
f 2347/3045/2374 2350/3048/2376 2351/3049/2377 2348/3046/2375
f 2348/3046/2375 2351/3049/2377 2345/3041/2372 2344/3040/2371
f 2349/3047/1984 2348/3046/2375 2344/3040/2371 1964/3039/1985
f 2040/3050/2062 2339/3051/2367 2352/3052/2378 2353/3053/2379
f 2339/3051/2367 2335/3043/2364 2346/3042/2373 2352/3052/2378
f 2352/3052/2378 2346/3042/2373 2345/3041/2372 2351/3049/2377
f 2353/3053/2379 2352/3052/2378 2351/3049/2377 2350/3048/2376
f 2159/3054/2182 2354/3055/2380 2355/3056/2381 2356/3057/2382
f 2354/3055/2380 2357/3058/2383 2358/3059/2384 2355/3056/2381
f 2355/3056/2381 2358/3059/2384 2359/3060/2385 2360/3061/2386
f 2356/3057/2382 2355/3056/2381 2360/3061/2386 2361/3062/2387
f 164/3063/171 2164/3064/2187 2362/3065/2388 2363/3066/2389
f 2164/3064/2187 2169/3067/2192 2364/3068/2390 2362/3065/2388
f 2362/3065/2388 2364/3068/2390 2359/3060/2385 2358/3059/2384
f 2363/3066/2389 2362/3065/2388 2358/3059/2384 2357/3058/2383
f 2181/3069/2204 2365/3070/2391 2366/3071/2392 2367/3072/2205
f 2365/3070/2391 2361/3062/2387 2360/3061/2386 2366/3071/2392
f 2366/3071/2392 2360/3061/2386 2359/3060/2385 2364/3068/2390
f 2367/3072/2205 2366/3071/2392 2364/3068/2390 2169/3067/2192
f 1347/3073/1366 1448/3074/1467 2368/3075/2393 1348/3076/1367
f 1448/3074/1467 1442/3077/1461 2369/3078/2394 2368/3075/2393
f 2368/3075/2393 2369/3078/2394 2370/3079/2395 2371/3080/2396
f 1348/3076/1367 2368/3075/2393 2371/3080/2396 1338/3081/1356
f 1434/1823/1454 1437/1826/1457 2372/3082/2397 1439/3083/1458
f 1437/1826/1457 1433/1821/1452 2373/3084/2398 2372/3082/2397
f 2372/3082/2397 2373/3084/2398 2370/3079/2395 2369/3078/2394
f 1439/3083/1458 2372/3082/2397 2369/3078/2394 1442/3077/1461
f 1336/1819/1353 2374/3085/1357 2375/3086/2399 2376/1820/1451
f 2374/3085/1357 1338/3081/1356 2371/3080/2396 2375/3086/2399
f 2375/3086/2399 2371/3080/2396 2370/3079/2395 2373/3084/2398
f 2376/1820/1451 2375/3086/2399 2373/3084/2398 1433/1821/1452
f 1285/1644/1303 2377/3087/2400 2378/3088/2401 2276/3089/2300
f 2377/3087/2400 2379/3090/2402 2380/3091/2403 2378/3088/2401
f 2378/3088/2401 2380/3091/2403 2381/3092/2404 2382/3093/2405
f 2276/3089/2300 2378/3088/2401 2382/3093/2405 2279/3094/2303
f 2383/3095/2406 2384/3096/2407 2385/3097/2408 2386/3098/2409
f 2384/3096/2407 2387/3099/2410 2388/3100/2411 2385/3097/2408
f 2385/3097/2408 2388/3100/2411 2381/3092/2404 2380/3091/2403
f 2386/3098/2409 2385/3097/2408 2380/3091/2403 2379/3090/2402
f 2284/3101/2308 2389/3102/2311 2390/3103/2412 2391/3104/2413
f 2389/3102/2311 2279/3094/2303 2382/3093/2405 2390/3103/2412
f 2390/3103/2412 2382/3093/2405 2381/3092/2404 2388/3100/2411
f 2391/3104/2413 2390/3103/2412 2388/3100/2411 2387/3099/2410
f 1270/1627/1286 2392/3105/2414 2398/3106/2415 2393/3107/2416 2604/3108/2417 1271/1628/1287
f 1242/1596/1258 1241/1593/1255 2392/3105/2414 1270/1627/1286
f 1241/1593/1255 1240/1595/1257 2712/3109/2418 2394/3110/2419 2399/3111/2420 2392/3105/2414
f 2383/3095/2406 2395/3112/2421 2396/3113/2422 2397/3114/2423
f 2395/3112/2421 2393/3107/2416 2398/3106/2415 2396/3113/2422
f 2396/3113/2422 2398/3106/2415 2392/3105/2414 2399/3111/2420
f 2397/3114/2423 2396/3113/2422 2399/3111/2420 2394/3110/2419
f 41/3115/45 2400/3116/44 2401/3117/2424 2402/3118/2425
f 2400/3116/44 38/3119/42 2403/3120/2426 2401/3117/2424
f 2401/3117/2424 2403/3120/2426 2404/3121/2427 2405/3122/2428
f 2402/3118/2425 2401/3117/2424 2405/3122/2428 2406/3123/2429
f 37/3124/40 2407/3125/2430 2408/3126/2431 2409/3127/41
f 2407/3125/2430 2410/3128/2432 2411/3129/2433 2408/3126/2431
f 2408/3126/2431 2411/3129/2433 2404/3121/2427 2403/3120/2426
f 2409/3127/41 2408/3126/2431 2403/3120/2426 38/3119/42
f 2412/3130/2434 2413/3131/2435 2414/3132/2436 2415/3133/2437
f 2413/3131/2435 2406/3123/2429 2405/3122/2428 2414/3132/2436
f 2414/3132/2436 2405/3122/2428 2404/3121/2427 2411/3129/2433
f 2415/3133/2437 2414/3132/2436 2411/3129/2433 2410/3128/2432
f 2412/3134/2434 2416/3135/2438 2417/3136/2439 2418/3137/2440
f 2416/3135/2438 2419/3138/2441 2420/3139/2442 2417/3136/2439
f 2417/3136/2439 2420/3139/2442 2421/3140/2443 2422/3141/2444
f 2418/3137/2440 2417/3136/2439 2422/3141/2444 2423/3142/2445
f 2284/3143/2308 2391/3144/2413 2424/3145/2446 2425/3146/2447
f 2391/3144/2413 2387/3147/2410 2426/3148/2448 2424/3145/2446
f 2424/3145/2446 2426/3148/2448 2421/3140/2443 2420/3139/2442
f 2425/3146/2447 2424/3145/2446 2420/3139/2442 2419/3138/2441
f 2383/3149/2406 2427/3150/2449 2428/3151/2450 2384/3152/2407
f 2427/3150/2449 2423/3142/2445 2422/3141/2444 2428/3151/2450
f 2428/3151/2450 2422/3141/2444 2421/3140/2443 2426/3148/2448
f 2384/3152/2407 2428/3151/2450 2426/3148/2448 2387/3147/2410
f 1091/3153/1103 2429/3154/2451 2430/3155/2452 2431/3156/1104
f 2429/3154/2451 2432/3157/2453 2433/3158/2454 2430/3155/2452
f 2430/3155/2452 2433/3158/2454 2434/3159/2455 2435/3160/2456
f 2431/3156/1104 2430/3155/2452 2435/3160/2456 1092/3161/1105
f 2412/3162/2434 2436/3163/2457 2437/3164/2458 2438/3165/2459
f 2436/3163/2457 2439/3166/2460 2440/3167/2461 2437/3164/2458
f 2437/3164/2458 2440/3167/2461 2434/3159/2455 2433/3158/2454
f 2438/3165/2459 2437/3164/2458 2433/3158/2454 2432/3157/2453
f 1095/3168/1106 2441/3169/1110 2442/3170/2462 2443/3171/2463
f 2441/3169/1110 1092/3161/1105 2435/3160/2456 2442/3170/2462
f 2442/3170/2462 2435/3160/2456 2434/3159/2455 2440/3167/2461
f 2443/3171/2463 2442/3170/2462 2440/3167/2461 2439/3166/2460
f 98/3172/101 2444/3173/2464 2445/3174/2465 2446/3175/2466
f 2444/3173/2464 2447/3176/2467 2448/3177/2468 2445/3174/2465
f 2445/3174/2465 2448/3177/2468 2449/3178/2469 2450/3179/2470
f 2446/3175/2466 2445/3174/2465 2450/3179/2470 2451/3180/2471
f 1095/3181/1106 2443/3182/2463 2452/3183/2472 2453/3184/2473
f 2443/3182/2463 2439/3185/2460 2454/3186/2474 2452/3183/2472
f 2452/3183/2472 2454/3186/2474 2449/3178/2469 2448/3177/2468
f 2453/3184/2473 2452/3183/2472 2448/3177/2468 2447/3176/2467
f 2412/3187/2434 2455/3188/2475 2456/3189/2476 2436/3190/2457
f 2455/3188/2475 2451/3180/2471 2450/3179/2470 2456/3189/2476
f 2456/3189/2476 2450/3179/2470 2449/3178/2469 2454/3186/2474
f 2436/3190/2457 2456/3189/2476 2454/3186/2474 2439/3185/2460
f 815/1033/824 2457/3191/881 2458/3192/2477 816/1034/825
f 2457/3191/881 870/3193/879 2459/3194/2478 2458/3192/2477
f 2458/3192/2477 2459/3194/2478 2460/3195/2479 2461/3196/2480
f 816/1034/825 2458/3192/2477 2461/3196/2480 804/1014/814
f 866/3197/875 2462/3198/2481 2463/3199/2482 867/3200/876
f 2462/3198/2481 2464/3201/2483 2465/3202/2484 2463/3199/2482
f 2463/3199/2482 2465/3202/2484 2460/3195/2479 2459/3194/2478
f 867/3200/876 2463/3199/2482 2459/3194/2478 870/3193/879
f 796/1006/806 799/1009/809 2466/3203/2485 2467/3204/2486
f 799/1009/809 804/1014/814 2461/3196/2480 2466/3203/2485
f 2466/3203/2485 2461/3196/2480 2460/3195/2479 2465/3202/2484
f 2467/3204/2486 2466/3203/2485 2465/3202/2484 2464/3201/2483
f 117/1420/120 2468/3205/2487 2469/3206/2488 2470/3207/2489
f 2468/3205/2487 2471/3208/2490 2472/3209/2491 2469/3206/2488
f 2469/3206/2488 2472/3209/2491 2473/3210/2492 2474/3211/2493
f 2470/3207/2489 2469/3206/2488 2474/3211/2493 2475/3212/2494
f 796/1006/806 2467/3204/2486 2476/3213/2495 2477/3214/2496
f 2467/3204/2486 2464/3201/2483 2478/3215/2497 2476/3213/2495
f 2476/3213/2495 2478/3215/2497 2473/3210/2492 2472/3209/2491
f 2477/3214/2496 2476/3213/2495 2472/3209/2491 2471/3208/2490
f 866/3197/875 2479/3216/2498 2480/3217/2499 2462/3198/2481
f 2479/3216/2498 2475/3212/2494 2474/3211/2493 2480/3217/2499
f 2480/3217/2499 2474/3211/2493 2473/3210/2492 2478/3215/2497
f 2462/3198/2481 2480/3217/2499 2478/3215/2497 2464/3201/2483
f 1975/2555/2000 1978/2558/2003 2481/3218/2500 2005/2590/2027
f 1978/2558/2003 1983/2563/2008 2482/3219/2501 2481/3218/2500
f 2481/3218/2500 2482/3219/2501 2483/3220/2502 2484/3221/2503
f 2005/2590/2027 2481/3218/2500 2484/3221/2503 2008/2593/2030
f 1233/2577/1247 2310/2975/2337 2485/3222/2504 1994/2578/2016
f 2310/2975/2337 2306/2971/2334 2486/3223/2505 2485/3222/2504
f 2485/3222/2504 2486/3223/2505 2483/3220/2502 2482/3219/2501
f 1994/2578/2016 2485/3222/2504 2482/3219/2501 1983/2563/2008
f 1296/2595/1313 2012/2598/2034 2487/3224/2506 2303/2968/2331
f 2012/2598/2034 2008/2593/2030 2484/3221/2503 2487/3224/2506
f 2487/3224/2506 2484/3221/2503 2483/3220/2502 2486/3223/2505
f 2303/2968/2331 2487/3224/2506 2486/3223/2505 2306/2971/2334
f 29/1015/30 806/1018/816 2488/3225/2507 1117/1412/1130
f 806/1018/816 800/1010/810 2489/3226/2508 2488/3225/2507
f 2488/3225/2507 2489/3226/2508 2490/3227/2509 2491/3228/2510
f 1117/1412/1130 2488/3225/2507 2491/3228/2510 1119/1415/1132
f 796/1006/806 2477/3214/2496 2492/3229/2511 797/1007/807
f 2477/3214/2496 2471/3208/2490 2493/3230/2512 2492/3229/2511
f 2492/3229/2511 2493/3230/2512 2490/3227/2509 2489/3226/2508
f 797/1007/807 2492/3229/2511 2489/3226/2508 800/1010/810
f 117/1420/120 1125/1423/1138 2494/3231/2513 2468/3205/2487
f 1125/1423/1138 1119/1415/1132 2491/3228/2510 2494/3231/2513
f 2494/3231/2513 2491/3228/2510 2490/3227/2509 2493/3230/2512
f 2468/3205/2487 2494/3231/2513 2493/3230/2512 2471/3208/2490
f 873/1111/882 2495/3232/2514 2504/3233/2515 2496/3234/2516 2509/3235/2517 829/1112/838
f 881/1129/891 2497/3236/2518 2501/3237/2519 2495/3232/2514 873/1111/882
f 1311/2769/1328 2024/3238/2047 2498/3239/2520 2499/3240/2521
f 2024/3238/2047 2021/3241/2044 2500/3242/2522 2498/3239/2520
f 2498/3239/2520 2500/3242/2522 2495/3232/2514 2501/3237/2519
f 2499/3240/2521 2498/3239/2520 2501/3237/2519 2497/3236/2518
f 1201/3243/1214 2502/3244/2523 2503/3245/2524 2019/3246/2042
f 2502/3244/2523 2496/3234/2516 2504/3233/2515 2503/3245/2524
f 2503/3245/2524 2504/3233/2515 2495/3232/2514 2500/3242/2522
f 2019/3246/2042 2503/3245/2524 2500/3242/2522 2021/3241/2044
f 769/3247/779 820/3248/829 2505/3249/2525 1965/3250/1987
f 820/3248/829 824/3251/833 2506/3252/2526 2505/3249/2525
f 2505/3249/2525 2506/3252/2526 2507/3253/2527 2508/3254/2528
f 1965/3250/1987 2505/3249/2525 2508/3254/2528 1961/3255/1981
f 829/3256/838 2509/3257/2517 2510/3258/2529 830/3259/839
f 2509/3257/2517 2496/3260/2516 2511/3261/2530 2510/3258/2529
f 2510/3258/2529 2511/3261/2530 2507/3253/2527 2506/3252/2526
f 830/3259/839 2510/3258/2529 2506/3252/2526 824/3251/833
f 1201/3262/1214 1957/3263/1977 2512/3264/2531 2502/3265/2523
f 1957/3263/1977 1961/3255/1981 2508/3254/2528 2512/3264/2531
f 2512/3264/2531 2508/3254/2528 2507/3253/2527 2511/3261/2530
f 2502/3265/2523 2512/3264/2531 2511/3261/2530 2496/3260/2516
f 102/3266/105 105/3267/108 2513/3268/2532 2514/3269/2533
f 105/3267/108 110/3270/113 2515/3271/2534 2513/3268/2532
f 2513/3268/2532 2515/3271/2534 2516/3272/2535 2517/3273/2536
f 2514/3269/2533 2513/3268/2532 2517/3273/2536 2518/3274/2537
f 117/1420/120 2470/3207/2489 2519/3275/2538 118/3276/121
f 2470/3207/2489 2475/3212/2494 2520/3277/2539 2519/3275/2538
f 2519/3275/2538 2520/3277/2539 2516/3272/2535 2515/3271/2534
f 118/3276/121 2519/3275/2538 2515/3271/2534 110/3270/113
f 866/3197/875 954/3278/964 2521/3279/2540 2479/3216/2498
f 954/3278/964 958/3280/968 2522/3281/2541 2521/3279/2540
f 2521/3279/2540 2522/3281/2541 2516/3272/2535 2520/3277/2539
f 2479/3216/2498 2521/3279/2540 2520/3277/2539 2475/3212/2494
f 935/3282/945 2523/3283/2542 2524/3284/2543 961/3285/971
f 2523/3283/2542 2518/3274/2537 2517/3273/2536 2524/3284/2543
f 2524/3284/2543 2517/3273/2536 2516/3272/2535 2522/3281/2541
f 961/3285/971 2524/3284/2543 2522/3281/2541 958/3280/968
f 1177/1519/1191 2525/3286/2544 2530/3287/2545 2526/3288/2546 1175/1510/1187
f 102/1123/105 2514/3289/2533 2527/3290/2547 2528/3291/2548
f 2514/3289/2533 2518/3292/2537 2529/3293/2549 2527/3290/2547
f 2527/3290/2547 2529/3293/2549 2526/3288/2546 2530/3287/2545
f 2528/3291/2548 2527/3290/2547 2530/3287/2545 2525/3286/2544
f 935/3294/945 1041/3295/1054 2531/3296/2550 2523/3297/2542
f 1041/3295/1054 1037/3298/1049 2532/3299/2551 2531/3296/2550
f 2531/3296/2550 2532/3299/2551 2526/3288/2546 2529/3293/2549
f 2523/3297/2542 2531/3296/2550 2529/3293/2549 2518/3292/2537
f 1036/1507/1048 1175/1510/1187 2526/3288/2546 2532/3299/2551 1037/3298/1049
f 1974/2554/1999 1986/2565/2010 2533/3300/2552 2534/3301/2553
f 1986/2565/2010 1979/2559/2004 2535/3302/2554 2533/3300/2552
f 2533/3300/2552 2535/3302/2554 2536/3303/2555 2537/3304/2556
f 2534/3301/2553 2533/3300/2552 2537/3304/2556 2538/3305/2557
f 1975/2555/2000 2007/2592/2029 2539/3306/2558 1976/2556/2001
f 2007/2592/2029 2000/2585/2022 2540/3307/2559 2539/3306/2558
f 2539/3306/2558 2540/3307/2559 2536/3303/2555 2535/3302/2554
f 1976/2556/2001 2539/3306/2558 2535/3302/2554 1979/2559/2004
f 1996/2581/2018 2541/3308/2560 2542/3309/2561 1997/2582/2019
f 2541/3308/2560 2538/3305/2557 2537/3304/2556 2542/3309/2561
f 2542/3309/2561 2537/3304/2556 2536/3303/2555 2540/3307/2559
f 1997/2582/2019 2542/3309/2561 2540/3307/2559 2000/2585/2022
f 1969/3310/1992 1972/3311/1991 2543/3312/2562 2548/3313/2563 2034/3314/2056
f 1972/3311/1991 1974/3315/1999 2534/3316/2553 2538/3317/2557 2546/3318/2564 2543/3312/2562
f 1996/2746/2018 2140/2749/2163 2544/3319/2565 2541/3320/2560
f 2140/2749/2163 2144/2754/2167 2545/3321/2566 2544/3319/2565
f 2544/3319/2565 2545/3321/2566 2543/3312/2562 2546/3318/2564
f 2541/3320/2560 2544/3319/2565 2546/3318/2564 2538/3317/2557
f 2026/2713/2048 2029/3322/2051 2547/3323/2567 2147/2758/2170
f 2029/3322/2051 2034/3314/2056 2548/3313/2563 2547/3323/2567
f 2547/3323/2567 2548/3313/2563 2543/3312/2562 2545/3321/2566
f 2147/2758/2170 2547/3323/2567 2545/3321/2566 2144/2754/2167
f 785/996/796 788/999/799 2549/3324/2568 1167/3325/1180
f 788/999/799 784/994/794 2550/3326/2569 2549/3324/2568
f 2549/3324/2568 2550/3326/2569 2551/3327/2570 2552/3328/2571
f 1167/3325/1180 2549/3324/2568 2552/3328/2571 1169/3329/1182
f 783/992/792 2553/3330/2572 2554/3331/2573 2555/993/793
f 2553/3330/2572 2556/3332/2574 2557/3333/2575 2554/3331/2573
f 2554/3331/2573 2557/3333/2575 2551/3327/2570 2550/3326/2569
f 2555/993/793 2554/3331/2573 2550/3326/2569 784/994/794
f 760/3334/773 1173/3335/1185 2558/3336/2576 2559/3337/2577
f 1173/3335/1185 1169/3329/1182 2552/3328/2571 2558/3336/2576
f 2558/3336/2576 2552/3328/2571 2551/3327/2570 2557/3333/2575
f 2559/3337/2577 2558/3336/2576 2557/3333/2575 2556/3332/2574
f 299/350/306 340/410/349 2560/3338/2578 2561/3339/2579
f 340/410/349 344/414/353 2562/3340/2580 2560/3338/2578
f 2560/3338/2578 2562/3340/2580 2563/3341/2581 2564/3342/2582
f 2561/3339/2579 2560/3338/2578 2564/3342/2582 2565/3343/2583
f 349/419/358 410/3344/421 2566/3345/2584 350/420/359
f 410/3344/421 405/3346/417 2567/3347/2585 2566/3345/2584
f 2566/3345/2584 2567/3347/2585 2563/3341/2581 2562/3340/2580
f 350/420/359 2566/3345/2584 2562/3340/2580 344/414/353
f 300/3348/309 2568/3349/2586 2569/3350/2587 403/3351/415
f 2568/3349/2586 2565/3343/2583 2564/3342/2582 2569/3350/2587
f 2569/3350/2587 2564/3342/2582 2563/3341/2581 2567/3347/2585
f 403/3351/415 2569/3350/2587 2567/3347/2585 405/3346/417
f 1543/1968/1564 1567/1992/1588 2570/3352/2588 1544/1969/1565
f 1567/1992/1588 1560/1985/1581 2571/3353/2589 2570/3352/2588
f 2570/3352/2588 2571/3353/2589 2572/3354/2590 2573/3355/2591
f 1544/1969/1565 2570/3352/2588 2573/3355/2591 1547/1972/1568
f 1454/1908/1474 1508/1911/1528 2574/3356/2592 1557/1982/1578
f 1508/1911/1528 1505/1906/1525 2575/3357/2593 2574/3356/2592
f 2574/3356/2592 2575/3357/2593 2572/3354/2590 2571/3353/2589
f 1557/1982/1578 2574/3356/2592 2571/3353/2589 1560/1985/1581
f 1478/1875/1498 1553/1978/1574 2576/3358/2594 1502/1903/1522
f 1553/1978/1574 1547/1972/1568 2573/3355/2591 2576/3358/2594
f 2576/3358/2594 2573/3355/2591 2572/3354/2590 2575/3357/2593
f 1502/1903/1522 2576/3358/2594 2575/3357/2593 1505/1906/1525
f 1478/1875/1498 1504/1905/1524 2577/3359/2595 1479/1876/1499
f 1504/1905/1524 1498/1898/1518 2578/3360/2596 2577/3359/2595
f 2577/3359/2595 2578/3360/2596 2579/3361/2597 2580/3362/2598
f 1479/1876/1499 2577/3359/2595 2580/3362/2598 1482/1879/1502
f 1408/1894/1426 1426/3363/1444 2581/3364/2599 1496/1895/1516
f 1426/3363/1444 1430/3365/1448 2582/3366/2600 2581/3364/2599
f 2581/3364/2599 2582/3366/2600 2579/3361/2597 2578/3360/2596
f 1496/1895/1516 2581/3364/2599 2578/3360/2596 1498/1898/1518
f 1434/1884/1454 1489/1887/1509 2583/3367/2601 1435/3368/1455
f 1489/1887/1509 1482/1879/1502 2580/3362/2598 2583/3367/2601
f 2583/3367/2601 2580/3362/2598 2579/3361/2597 2582/3366/2600
f 1435/3368/1455 2583/3367/2601 2582/3366/2600 1430/3365/1448
f 242/329/249 288/332/295 2584/3369/2602 313/3370/321
f 288/332/295 292/337/299 2585/3371/2603 2584/3369/2602
f 2584/3369/2602 2585/3371/2603 2586/3372/2604 2587/3373/2605
f 313/3370/321 2584/3369/2602 2587/3373/2605 308/3374/317
f 299/350/306 2561/3339/2579 2588/3375/2606 2589/351/307
f 2561/3339/2579 2565/3343/2583 2590/3376/2607 2588/3375/2606
f 2588/3375/2606 2590/3376/2607 2586/3372/2604 2585/3371/2603
f 2589/351/307 2588/3375/2606 2585/3371/2603 292/337/299
f 300/3348/309 303/3377/312 2591/3378/2608 2568/3349/2586
f 303/3377/312 308/3374/317 2587/3373/2605 2591/3378/2608
f 2591/3378/2608 2587/3373/2605 2586/3372/2604 2590/3376/2607
f 2568/3349/2586 2591/3378/2608 2590/3376/2607 2565/3343/2583
f 1095/3379/1106 2453/3380/2473 2592/3381/2609 2593/3382/1107
f 2453/3380/2473 2447/3383/2467 2594/3384/2610 2592/3381/2609
f 2592/3381/2609 2594/3384/2610 2595/3385/2611 2596/3386/2612
f 2593/3382/1107 2592/3381/2609 2596/3386/2612 1096/3387/1108
f 98/101/101 101/104/104 2597/3388/2613 2444/3389/2464
f 101/104/104 96/99/99 2598/3390/2614 2597/3388/2613
f 2597/3388/2613 2598/3390/2614 2595/3385/2611 2594/3384/2610
f 2444/3389/2464 2597/3388/2613 2594/3384/2610 2447/3383/2467
f 92/95/95 1099/3391/1113 2599/3392/2615 93/96/96
f 1099/3391/1113 1096/3387/1108 2596/3386/2612 2599/3392/2615
f 2599/3392/2615 2596/3386/2612 2595/3385/2611 2598/3390/2614
f 93/96/96 2599/3392/2615 2598/3390/2614 96/99/99
f 1285/1644/1303 1288/1647/1306 2600/3393/2616 2377/3087/2400
f 1288/1647/1306 1284/1642/1301 2601/3394/2617 2600/3393/2616
f 2600/3393/2616 2601/3394/2617 2602/3395/2618 2603/3396/2619
f 2377/3087/2400 2600/3393/2616 2603/3396/2619 2379/3090/2402
f 1271/1628/1287 2604/3108/2417 2605/3397/2620 2606/1641/1300
f 2604/3108/2417 2393/3107/2416 2607/3398/2621 2605/3397/2620
f 2605/3397/2620 2607/3398/2621 2602/3395/2618 2601/3394/2617
f 2606/1641/1300 2605/3397/2620 2601/3394/2617 1284/1642/1301
f 2383/3095/2406 2386/3098/2409 2608/3399/2622 2395/3112/2421
f 2386/3098/2409 2379/3090/2402 2603/3396/2619 2608/3399/2622
f 2608/3399/2622 2603/3396/2619 2602/3395/2618 2607/3398/2621
f 2395/3112/2421 2608/3399/2622 2607/3398/2621 2393/3107/2416
f 1963/2549/1983 2609/2548/1995 2610/3400/2623 2347/3401/2374
f 2609/2548/1995 1970/2546/1994 2611/3402/2624 2610/3400/2623
f 2610/3400/2623 2611/3402/2624 2612/3403/2625 2613/3404/2626
f 2347/3401/2374 2610/3400/2623 2613/3404/2626 2350/3405/2376
f 1969/2544/1992 2614/2642/2068 2615/3406/2627 2616/2545/1993
f 2614/2642/2068 2044/2640/2066 2617/3407/2628 2615/3406/2627
f 2615/3406/2627 2617/3407/2628 2612/3403/2625 2611/3402/2624
f 2616/2545/1993 2615/3406/2627 2611/3402/2624 1970/2546/1994
f 2040/2636/2062 2353/3408/2379 2618/3409/2629 2041/2637/2063
f 2353/3408/2379 2350/3405/2376 2613/3404/2626 2618/3409/2629
f 2618/3409/2629 2613/3404/2626 2612/3403/2625 2617/3407/2628
f 2041/2637/2063 2618/3409/2629 2617/3407/2628 2044/2640/2066
f 761/3410/768 2619/3411/2630 813/1031/822 810/1028/820 22/1027/22
f 2619/3411/2630 761/3410/768 760/3334/773 2559/3337/2577 2556/3332/2574
f 860/3412/870 2619/3411/2630 2556/3332/2574 2553/3330/2572 783/992/792
f 2619/3411/2630 860/3412/870 815/1033/824 818/1036/827 813/1031/822
f 102/1123/105 2528/3291/2548 2620/3413/2631 877/1124/887
f 2528/3291/2548 2525/3286/2544 2621/3414/2632 2620/3413/2631
f 2620/3413/2631 2621/3414/2632 2622/3415/2633 2623/3416/2634
f 877/1124/887 2620/3413/2631 2623/3416/2634 879/1127/889
f 1177/1519/1191 2633/3417/2635 2624/3418/2636 2630/3419/2637 2622/3415/2633 2621/3414/2632 2525/3286/2544
f 164/3420/171 2625/3421/2638 2626/3422/2639 2627/3423/2640
f 2625/3421/2638 2628/3424/2641 2629/3425/2642 2626/3422/2639
f 2626/3422/2639 2629/3425/2642 2622/3415/2633 2630/3419/2637
f 2627/3423/2640 2626/3422/2639 2630/3419/2637 2624/3418/2636
f 881/1129/891 879/1127/889 2623/3416/2634 2622/3415/2633 2629/3425/2642 2628/3424/2641
f 1177/3426/1191 2631/3427/1190 2632/3428/2643 2633/3429/2635
f 2631/3427/1190 1176/3430/1189 2634/3431/2644 2632/3428/2643
f 2632/3428/2643 2634/3431/2644 2635/3432/2645 2636/3433/2646
f 2633/3429/2635 2632/3428/2643 2636/3433/2646 2624/3434/2636
f 979/3435/989 2637/3436/991 2638/3437/2647 2639/3438/1188
f 2637/3436/991 977/3439/987 2640/3440/2648 2638/3437/2647
f 2638/3437/2647 2640/3440/2648 2635/3432/2645 2634/3431/2644
f 2639/3438/1188 2638/3437/2647 2634/3431/2644 1176/3430/1189
f 164/3441/171 2627/3442/2640 2641/3443/2649 975/3444/985
f 2627/3442/2640 2624/3434/2636 2636/3433/2646 2641/3443/2649
f 2641/3443/2649 2636/3433/2646 2635/3432/2645 2640/3440/2648
f 975/3444/985 2641/3443/2649 2640/3440/2648 977/3439/987
f 2227/3445/2253 2642/3446/2650 2643/3447/2651 2229/3448/2257
f 2642/3446/2650 2644/3449/2652 2645/3450/2653 2643/3447/2651
f 2643/3447/2651 2645/3450/2653 2646/3451/2654 2647/3452/2655
f 2229/3448/2257 2643/3447/2651 2647/3452/2655 2232/3453/2259
f 2181/2799/2204 2648/2801/2206 2649/3454/2656 2650/3455/2657
f 2648/2801/2206 2179/2797/2202 2651/3456/2658 2649/3454/2656
f 2649/3454/2656 2651/3456/2658 2646/3451/2654 2645/3450/2653
f 2650/3455/2657 2649/3454/2656 2645/3450/2653 2644/3449/2652
f 2175/2793/2198 2237/3457/2264 2652/3458/2659 2176/2794/2199
f 2237/3457/2264 2232/3453/2259 2647/3452/2655 2652/3458/2659
f 2652/3458/2659 2647/3452/2655 2646/3451/2654 2651/3456/2658
f 2176/2794/2199 2652/3458/2659 2651/3456/2658 2179/2797/2202
f 2161/2777/2184 2160/2776/2183 2653/3459/2660 2225/3460/2251
f 2653/3459/2660 2160/2776/2183 2159/2775/2182 2356/3461/2382 2361/3462/2387
f 2653/3459/2660 2361/3462/2387 2365/3463/2391 2181/3464/2204 2650/3465/2657 2644/3466/2652
f 2225/3460/2251 2653/3459/2660 2644/3466/2652 2642/3467/2650 2227/3468/2253
f 1311/2769/1328 2499/3240/2521 2654/3469/2661 2155/2770/2178
f 2499/3240/2521 2497/3236/2518 2655/3470/2662 2654/3469/2661
f 2654/3469/2661 2655/3470/2662 2656/3471/2663 2657/3472/2664
f 2155/2770/2178 2654/3469/2661 2657/3472/2664 2157/2773/2180
f 881/1129/891 2628/3424/2641 2660/3473/2665 2656/3471/2663 2655/3470/2662 2497/3236/2518
f 164/3420/171 2363/3474/2389 2658/3475/2666 2625/3421/2638
f 2363/3474/2389 2357/3476/2383 2659/3477/2667 2658/3475/2666
f 2658/3475/2666 2659/3477/2667 2656/3471/2663 2660/3473/2665
f 2625/3421/2638 2658/3475/2666 2660/3473/2665 2628/3424/2641
f 2159/2775/2182 2157/2773/2180 2657/3472/2664 2656/3471/2663 2659/3477/2667 2357/3476/2383 2354/3478/2380
f 143/3479/146 2661/3480/2668 2662/3481/2669 995/3482/1006
f 2661/3480/2668 2663/3483/2670 2664/3484/2671 2662/3481/2669
f 2662/3481/2669 2664/3484/2671 2665/3485/2672 2666/3486/2673
f 995/3482/1006 2662/3481/2669 2666/3486/2673 997/3487/1008
f 158/167/167 2667/166/166 2668/3488/2674 2669/3489/2675
f 2667/166/166 161/165/165 2670/3490/2676 2668/3488/2674
f 2668/3488/2674 2670/3490/2676 2665/3485/2672 2664/3484/2671
f 2669/3489/2675 2668/3488/2674 2664/3484/2671 2663/3483/2670
f 171/177/177 1003/3491/1014 2671/3492/2677 172/178/178
f 1003/3491/1014 997/3487/1008 2666/3486/2673 2671/3492/2677
f 2671/3492/2677 2666/3486/2673 2665/3485/2672 2670/3490/2676
f 172/178/178 2671/3492/2677 2670/3490/2676 161/165/165
f 203/221/208 202/220/207 2672/3493/2678 743/3494/751
f 202/220/207 158/219/167 2669/3495/2675 2663/3496/2670 2675/3497/2679 2672/3493/2678
f 143/3498/146 752/3499/760 2673/3500/2680 2661/3501/2668
f 752/3499/760 756/3502/764 2674/3503/2681 2673/3500/2680
f 2673/3500/2680 2674/3503/2681 2672/3493/2678 2675/3497/2679
f 2661/3501/2668 2673/3500/2680 2675/3497/2679 2663/3496/2670
f 744/3504/752 743/3494/751 2672/3493/2678 2674/3503/2681 756/3502/764
f 164/171/171 167/174/174 2676/3505/2682 2162/3506/2185
f 167/174/174 163/169/169 2677/3507/2683 2676/3505/2682
f 2676/3505/2682 2677/3507/2683 2678/3508/2684 2679/3509/2685
f 2162/3506/2185 2676/3505/2682 2679/3509/2685 2165/3510/2188
f 162/168/168 2680/3511/2686 2678/3508/2684 2677/3507/2683 163/169/169
f 2680/3511/2686 1361/1720/1379 1364/1723/1382 1356/1715/1374 2682/3512/2687 2678/3508/2684
f 1352/1711/1370 2172/3513/2195 2681/3514/2688 1353/1712/1371
f 2172/3513/2195 2165/3510/2188 2679/3509/2685 2681/3514/2688
f 2681/3514/2688 2679/3509/2685 2678/3508/2684 2682/3512/2687
f 1353/1712/1371 2681/3514/2688 2682/3512/2687 1356/1715/1374
f 1398/1773/1416 1397/1770/1415 2683/3515/2689 1943/3516/1963
f 1361/1772/1379 2680/3517/2686 2683/3515/2689 1397/1770/1415
f 162/3518/168 201/3519/206 2683/3515/2689 2680/3517/2686
f 205/3520/210 1943/3516/1963 2683/3515/2689 201/3519/206
[truncated: 6,007,982 more chars]
